# Supplementary material for: Simulation modeling to assess performance of integrated healthcare systems: Literature review to characterize the field and visual aid to guide model selection
Source: PLoS One. 2021 Jul 9;16(7):e0254334. doi: 10.1371/journal.pone.0254334 (PMC8270171; doi:10.1371/journal.pone.0254334)
Supplement: S1 Data — (CSV) [file pone.0254334.s002.csv]

Key	Item Type	Publication Year	Author	Title	Publication Title	ISBN	ISSN	DOI	Url	Abstract Note	Date	Date Added	Date Modified	Access Date	Pages	Num Pages	Issue	Volume	Number Of Volumes	Journal Abbreviation	Short Title	Series	Series Number	Series Text	Series Title	Publisher	Place	Language	Rights	Type	Archive	Archive Location	Library Catalog	Call Number	Extra	Notes	File Attachments	Link Attachments	Manual Tags	Automatic Tags	Editor	Series Editor	Translator	Contributor	Attorney Agent	Book Author	Cast Member	Commenter	Composer
KS5L8PM2	conferencePaper	2018	Daher, Salam; Hochreiter, Jason; Norouzi, Nahal; Gonzalez, Laura; Bruder, Gerd; Welch, Greg	Physical-Virtual Agents for Healthcare Simulation	Proceedings of the 18th International Conference on Intelligent Virtual Agents	978-1-4503-6013-5		10.1145/3267851.3267876	http://doi.acm.org/10.1145/3267851.3267876		2018	13/11/2018 10:47	14/04/2020 08:34		99–106							IVA '18				ACM	New York, NY, USA												00; 110; neurological assessment; patient simulator; Physical-virtual agents
SRJNHR57	conferencePaper	2018	Sarajlic, Olesya; He, Xiaochun; Sarajlic, Semir; Wei, Ting-Cun	Computational Challenges and Opportunities of Simulating Cosmic Ray Showers at Global Scale	Proceedings of the Practice and Experience on Advanced Research Computing	978-1-4503-6446-1		10.1145/3219104.3229281	http://doi.acm.org/10.1145/3219104.3229281		2018	13/11/2018 10:47	14/04/2020 08:35		42:1–42:7							PEARC '18				ACM	New York, NY, USA												00; 100; cosmic rays; ECRS; GEANT4; geomagnetic field; XSEDE
RTHJJ6MT	conferencePaper	2018	Wilder, Bryan; Ou, Han Ching; de la Haye, Kayla; Tambe, Milind	Optimizing Network Structure for Preventative Health	Proceedings of the 17th International Conference on Autonomous Agents and MultiAgent Systems				http://dl.acm.org/citation.cfm?id=3237383.3237507		2018	13/11/2018 10:47	14/04/2020 08:35		841–849							AAMAS '18				International Foundation for Autonomous Agents and Multiagent Systems	Richland, SC												00; 100; network design; preventative health; social networks
ZRVHDXWV	conferencePaper	2018	Singh, Meghendra; Marathe, Achla; Marathe, Madhav V.; Swarup, Samarth	Behavior Model Calibration for Epidemic Simulations	Proceedings of the 17th International Conference on Autonomous Agents and MultiAgent Systems				http://dl.acm.org/citation.cfm?id=3237383.3237943		2018	13/11/2018 10:47	14/04/2020 08:35		1640–1648							AAMAS '18				International Foundation for Autonomous Agents and Multiagent Systems	Richland, SC												100; agent based simulation; human behavior modeling; markov decision processes
5JUR33DW	conferencePaper	2018	Damasceno, Lidiane; Werneck, Vera Maria B.; Schots, Marcelo	Metric-based Evaluation of Multiagent Systems Models	Proceedings of the 10th International Workshop on Modelling in Software Engineering	978-1-4503-5735-7		10.1145/3193954.3193960	http://doi.acm.org/10.1145/3193954.3193960		2018	13/11/2018 10:47	14/04/2020 08:34		67–74							MiSE '18				ACM	New York, NY, USA												******To read; 00; 100; metrics; model evaluation; multiagent systems; quality assurance
6VT9T6H5	conferencePaper	2018	Ramalho, Edneide; Codina, Daniel López; Prats, Clara; Cristino, Claudio; Lorena, Virginia; Albuquerque, Jones	Using Mathematical Modeling to Simulate Chagas Disease Spread by Congenital and Blood Transfusion Routes	Proceedings of the 2018 International Conference on Digital Health	978-1-4503-6493-5		10.1145/3194658.3194661	http://doi.acm.org/10.1145/3194658.3194661		2018	13/11/2018 10:47	14/04/2020 08:35		110–110							DH '18				ACM	New York, NY, USA												00; 100; blood transfusion transmission; chagas disease; congenital transmission; mathematical modeling; simulation
2FMMDXSH	conferencePaper	2018	Zhang, Hongxiang; Wang, Lizhen	Prescription Fraud Detection Through Statistic Modeling	Proceedings of 2018 International Conference on Mathematics and Artificial Intelligence	978-1-4503-6420-1		10.1145/3208788.3208803	http://doi.acm.org/10.1145/3208788.3208803		2018	13/11/2018 10:47	14/04/2020 08:35		85–89							ICMAI '18				ACM	New York, NY, USA												00; 100; off-line; online; prescription fraud; risk function; statistical model
9BEM6D3S	journalArticle	2018	Toth, Edward; Chawla, Sanjay	GT$\Delta$: Detecting Temporal Changes in Group Stochastic Processes	ACM Trans. Knowl. Discov. Data		1556-4681	10.1145/3183346	http://doi.acm.org/10.1145/3183346		2018-04	13/11/2018 10:47	14/04/2020 08:35		39:1–39:24		4	12																					00; 100; anomaly detection; Group change detection; time series analysis
D4855Z2J	conferencePaper	2018	Watari, Daichi; Taniguchi, Ittetsu; Onoye, Takao	Soh Aware Battery Management Optimization on Decentralized Energy Network	Proceedings of the 9th ACM/IEEE International Conference on Cyber-Physical Systems	978-1-5386-5301-2		10.1109/ICCPS.2018.00042	https://doi.org/10.1109/ICCPS.2018.00042		2018	13/11/2018 10:47	14/04/2020 08:35		337–338							ICCPS '18				IEEE Press	Piscataway, NJ, USA												00; 100; battery management; decetralized energy network; MIP optimization; SoH degradation
2A2U34I4	conferencePaper	2018	Pepino, Alessandro; Vallefuoco, Ersilia; Cuccaro, Patrizia; D'Onofrio, Gaetano	Simulation Model for Analysis and Management of the No-show in Outpatient Clinic	Proceedings of the 10th International Conference on Computer Modeling and Simulation	978-1-4503-6339-6		10.1145/3177457.3177473	http://doi.acm.org/10.1145/3177457.3177473	In outpatient management, the lead-time is a critical issue due to its important negative effect on healthcare quality perception. In particular, it generates the phenomenon of "no-show": when patients do not attend their scheduled appointments. In this study, we analyze the process of outpatient booking and its critical issues; in particular, we propose a simulation model to evaluate some differ…	2018	13/11/2018 10:47	14/04/2020 08:34		236–241							ICCMS 2018				ACM	New York, NY, USA												00; BPM; Discrete event simulation; E-health; healthcare; no-show; outpatient; Review
78IGAYNC	conferencePaper	2017	Solid, Kent; Komarudin	Water Truck Routing and Scheduling Optimization in Mining Operations with Inventory Function Based on Mixed Integer Linear Programming	Proceedings of the 2017 International Conference on Industrial Design Engineering	978-1-4503-4866-9		10.1145/3178264.3178288	http://doi.acm.org/10.1145/3178264.3178288		2017	13/11/2018 10:47	14/04/2020 08:35		127–132							ICIDE 2017				ACM	New York, NY, USA												00; 100; Capacitated Arc Routing Problem; Coal & mineral mining; dust pollution; inventory function; mixed integer linear programming; optimization; water truck
MCDEQRZ3	conferencePaper	2017	Celik, Bilge; Van Gorp, Pieter M. E.; Snoeck, Andre C. J.; van Riet, Remi C.; de Winter, Peter J.; Wilbik, Anna	A Model Based Simulation Toolkit for Evaluating Renal Replacement Policies	Proceedings of the 2017 Winter Simulation Conference	978-1-5386-3427-1			http://dl.acm.org/citation.cfm?id=3242181.3242420		2017	13/11/2018 10:47	14/04/2020 08:34		225:1–225:12							WSC '17				IEEE Press	Piscataway, NJ, USA												00; 100
NAFEIZNZ	conferencePaper	2017	Raghothama, Jayanth; Hanchi, Hamza; Meijer, Sebastiaan	Hybrid, Composable Approach to Simulations in Healthcare Operations and Management	Proceedings of the 2017 Winter Simulation Conference	978-1-5386-3427-1			http://dl.acm.org/citation.cfm?id=3242181.3242427	Simulation has been used for modeling in healthcare for many decades. Ranging from the modeling of physiological processes to group dynamics to the modeling of strategic and system-wide models of healthcare provision, simulation promises to be an effective approach to analyze healthcare operations. Effective application of simulations in healthcare operations requires that simulation deal with wi…	2017	13/11/2018 10:47	14/04/2020 08:34		232:1–232:12							WSC '17				IEEE Press	Piscataway, NJ, USA												320; hybrid simulation
8SJ3SU6D	conferencePaper	2017	Melzner, Jürgen	Acquisition and Processing of Input Data for an Object: Oriented Safety Risk Simulation in Building Construction	Proceedings of the 2017 Winter Simulation Conference	978-1-5386-3427-1			http://dl.acm.org/citation.cfm?id=3242181.3242387		2017	13/11/2018 10:47	14/04/2020 08:34		195:1–195:11							WSC '17				IEEE Press	Piscataway, NJ, USA												00; 100
RXI5K3UM	conferencePaper	2017	Zhu, Zhengqiu; Chen, Bin; Qiu, Sihang; Wang, Rongxiao; Ma, Liang; Qiu, Xiaogang	The GIS-Based Approach for Optimal Design of Air Quality Monitoring Network for Management of Chemical Clusters	Proceedings of the 3rd ACM SIGSPATIAL Workshop on Emergency Management Using	978-1-4503-5493-6		10.1145/3152465.3152479	http://doi.acm.org/10.1145/3152465.3152479		2017	13/11/2018 10:47	14/04/2020 08:35		13:1–13:8							EM-GIS'17				ACM	New York, NY, USA												00; 100; Air quality monitoring network; Atmospheric dispersion simulation system; Bayesian maximum entropy; Multi-objective optimization model
BJT9B33M	journalArticle	2017	Cui, Tiansong; Chen, Shuang; Wang, Yanzhi; Nazarian, Shahin; Pedram, Massoud	Optimal Control of PEVs with a Charging Aggregator Considering Regulation Service Provisioning	ACM Trans. Cyber-Phys. Syst.		2378-962X	10.1145/3086507	http://doi.acm.org/10.1145/3086507		2017-08	13/11/2018 10:47	14/04/2020 08:34		23:1–23:23		4	1																					00; 100; charging aggregator; dynamic energy pricing; Plug-in electric vehicle (PEV); regulation service (RS) reserve; state-of-health (SoH) degradation
P5VU3ERB	conferencePaper	2017	Schuler, Andreas	Application of Search-based Software Engineering Methodologies for Test Suite Optimization and Evolution in Mission Critical Mobile Application Development	Proceedings of the 2017 11th Joint Meeting on Foundations of Software Engineering	978-1-4503-5105-8		10.1145/3106237.3119876	http://doi.acm.org/10.1145/3106237.3119876		2017	13/11/2018 10:47	14/04/2020 08:35		1034–1037							ESEC/FSE 2017				ACM	New York, NY, USA												00; 100; mobile application development; multi-objective optimization; test automation; test suite optimization
L6DAS3PS	conferencePaper	2017	Zhbannikov, Ilya Y.; Arbeev, Konstantin G.	Stochastic Process Model and Its Applications to Analysis of Longitudinal Data	Proceedings of the 8th ACM International Conference on Bioinformatics, Computational Biology,and Health Informatics	978-1-4503-4722-8		10.1145/3107411.3107496	http://doi.acm.org/10.1145/3107411.3107496		2017	13/11/2018 10:47	14/04/2020 08:35		630–630							ACM-BCB '17				ACM	New York, NY, USA												00; 100; life tables; longitudinal data; quadratic hazard; risk factors; stochastic process model
63C9QR5Y	journalArticle	2017	Amant, Kirk St.	The Cultural Context of Care in International Communication Design: A Heuristic for Addressing Usability in International Health and Medical Communication	Commun. Des. Q. Rev		2166-1200	10.1145/3131201.3131207	http://doi.acm.org/10.1145/3131201.3131207		2017-08	13/11/2018 10:47	14/04/2020 08:34		62–70		2	5																					00; 100; care; context; health and medical; international; patients; variables
UL5UBUE7	conferencePaper	2017	Kassem, Ahmad; Yildirim, Umut Ozan; Turğut, Kadir Anil; Wiil, Uffe Kock; Özyer, Tansel; Alhajj, Reda	Effectiveness of Mobile Electrocardiogram in Healthcare: From Mobile Application and Development to Community Reaction	Proceedings of the 2017 IEEE/ACM International Conference on Advances in Social Networks Analysis and Mining 2017	978-1-4503-4993-2		10.1145/3110025.3120985	http://doi.acm.org/10.1145/3110025.3120985		2017	13/11/2018 10:47	14/04/2020 08:34		896–903							ASONAM '17				ACM	New York, NY, USA												00; 110; chronic disease; CVD; ECG; mobile application; remote monitoring
KL5VJXDB	conferencePaper	2017	Durcinoska, Ivana; Chung, Kon Shing Kenneth; Young, Jane; Solomon, Michael J	Social Networks and Healthcare Coordination: Lessons Learned from an Australian Cancer Care Survey	Proceedings of the 2017 IEEE/ACM International Conference on Advances in Social Networks Analysis and Mining 2017	978-1-4503-4993-2		10.1145/3110025.3120994	http://doi.acm.org/10.1145/3110025.3120994		2017	13/11/2018 10:47	14/04/2020 08:34		1172–1174							ASONAM '17				ACM	New York, NY, USA												1; 110; cancer; care coordination; data collection; egocentric; lessons learned; measurement; patient; social network
7M6ZHGGF	conferencePaper	2017	Choudhury, Abhinav; Kaushik, Shruti; Dutt, Varun	Social-Network Analysis for Pain Medications: Influential Physicians May Not Be High-volume Prescribers	Proceedings of the 2017 IEEE/ACM International Conference on Advances in Social Networks Analysis and Mining 2017	978-1-4503-4993-2		10.1145/3110025.3110113	http://doi.acm.org/10.1145/3110025.3110113		2017	13/11/2018 10:47	14/04/2020 08:34		881–885							ASONAM '17				ACM	New York, NY, USA												00; 110; eigenvector centrality; gender; pain medications; Social network analysis
WNZL6WAG	conferencePaper	2017	Thiyagaraja, Shanti R.; Dantu, Ram; Shrestha, Pradhumna L.; Thompson, Mark A.; Smith, Christopher	Optimized and Secured Transmission and Retrieval of Vital Signs from Remote Devices	Proceedings of the Second IEEE/ACM International Conference on Connected Health: Applications, Systems and Engineering Technologies	978-1-5090-4721-5		10.1109/CHASE.2017.55	https://doi.org/10.1109/CHASE.2017.55		2017	13/11/2018 10:47	14/04/2020 08:35		25–30							CHASE '17				IEEE Press	Piscataway, NJ, USA												00; 100; cloud computing; mobile health; performance evaluation; security
3V8PQ4BN	conferencePaper	2017	Sorensen, Reed J. D.; Flaxman, Abraham D.; Deason, Alec; Mumford, John Everett; Eldrenkamp, Erika; Moses, Mark; Weaver, Marcia R.	Microsimulation Models for Cost-effectiveness Analysis: A Review and Introduction to CEAM	Proceedings of the Summer Simulation Multi-Conference				http://dl.acm.org/citation.cfm?id=3140065.3140097		2017	13/11/2018 10:47	14/04/2020 08:35		32:1–32:11							SummerSim '17				Society for Computer Simulation International	San Diego, CA, USA												00; 100; 120; cost-effectiveness; Markov model; microsimulation; python
QJLY7JWJ	conferencePaper	2017	Martinez-Maldonado, Roberto; Pechenizkiy, Mykola; Buckingham Shum, Simon; Power, Tamara; Hayes, Carolyn; Axisa, Carmen	Modelling Embodied Mobility Teamwork Strategies in a Simulation-Based Healthcare Classroom	Proceedings of the 25th Conference on User Modeling, Adaptation and Personalization	978-1-4503-4635-1		10.1145/3079628.3079697	http://doi.acm.org/10.1145/3079628.3079697		2017	13/11/2018 10:47	14/04/2020 08:34		308–312							UMAP '17				ACM	New York, NY, USA												00; 100; collaboration; computer vision; group modelling; physical analytics; proximity data; simulation-based learning; teamwork
87GQ2APY	conferencePaper	2017	Flaxman, Abraham D.; Deason, Alec W.; Dolgert, Andrew J.; Mumford, John Everett; Sorensen, Reed J. D.; Eldrenkamp, Erika; Vos, Theo; Foreman, Kyle; Mokdad, Ali H.; Weaver, Marcia R.	Untangling Uncertainty with Common Random Numbers: A Simulation Study	Proceedings of the Summer Simulation Multi-Conference				http://dl.acm.org/citation.cfm?id=3140065.3140096		2017	13/11/2018 10:47	14/04/2020 08:34		31:1–31:12							SummerSim '17				Society for Computer Simulation International	San Diego, CA, USA												00; 100; common random values; parameter uncertainty; stochastic uncertainty
YR477KCC	conferencePaper	2017	Pagán, Josué; Moya, José M.; Risco-Martín, José L.; Ayala, José L.	Advanced Migraine Prediction Simulation System	Proceedings of the Summer Simulation Multi-Conference				http://dl.acm.org/citation.cfm?id=3140065.3140089		2017	13/11/2018 10:47	14/04/2020 08:35		24:1–24:12							SummerSim '17				Society for Computer Simulation International	San Diego, CA, USA												00; 100; failure detector; migraine prediction; robust system
YK4EKYTB	conferencePaper	2017	Nisperos, Saturnina; Kakde, Sonali; McKenzie, Frederic	An Agent-based Simulation of the Impact of Yogic Breathing Adoption	Proceedings of the Summer Simulation Multi-Conference				http://dl.acm.org/citation.cfm?id=3140065.3140102		2017	13/11/2018 10:47	14/04/2020 08:35		37:1–37:8							SummerSim '17				Society for Computer Simulation International	San Diego, CA, USA												00; 100; agent-based model; cardiovascular disease; yogic breathing technique
TZMR2T5I	conferencePaper	2017	Klasnja, Predrag; Hekler, Eric B.; Korinek, Elizabeth V.; Harlow, John; Mishra, Sonali R.	Toward Usable Evidence: Optimizing Knowledge Accumulation in HCI Research on Health Behavior Change	Proceedings of the 2017 CHI Conference on Human Factors in Computing Systems	978-1-4503-4655-9		10.1145/3025453.3026013	http://doi.acm.org/10.1145/3025453.3026013	Over the last ten years, HCI researchers have introduced a range of novel ways to support health behavior change, from glanceable displays to sophisticated game dynamics. Yet, this research has not had as much impact as its originality warrants. A key reason for this is that common forms of evaluation used in HCI make it difficult to effectively accumulate-and use-knowledge across research projec…	2017	13/11/2018 10:47	14/04/2020 08:34		3071–3082							CHI '17				ACM	New York, NY, USA												00; 100; behavior change; evaluation methods; health informatics; user studies
9CVK4CSV	conferencePaper	2017	Liao, Siyu; Xiao, Jiehao; Xie, Yi; Gu, Feng	Towards Use of Electronic Health Records: Cancer Classification	Proceedings of the Symposium on Modeling and Simulation in Medicine	978-1-5108-3825-3			http://dl.acm.org/citation.cfm?id=3108760.3108764		2017	13/11/2018 10:47	14/04/2020 08:34		4:1–4:10							MSM '17				Society for Computer Simulation International	San Diego, CA, USA												00; 100; cancer diagnosis; classification; electronic health records; medical; random forest
L5ESLU6Y	conferencePaper	2017	Sbayou, Mariem; Bouanan, Youssef; Zacharewicz, Gregory; Ribault, Judicael; François, Julien	Devs Modelling and Simulation for Healthcare Process Application for Hospital Emergency Department	Proceedings of the 50th Annual Simulation Symposium				http://dl.acm.org/citation.cfm?id=3106388.3106392		2017	13/11/2018 10:47	14/04/2020 08:35		4:1–4:12							ANSS '17				Society for Computer Simulation International	San Diego, CA, USA												1; 110; distributed simulation; healthcare organizations; performance; quality services; workflow
5HHC7JMN	conferencePaper	2017	Pires, Higo; Abdelouahab, Zair; Lopes, Denivaldo; Santos, Mário	A Framework for Agent-based Intrusion Detection in Wireless Sensor Networks	Proceedings of the Second International Conference on Internet of Things, Data and Cloud Computing	978-1-4503-4774-7		10.1145/3018896.3056805	http://doi.acm.org/10.1145/3018896.3056805		2017	13/11/2018 10:47	14/04/2020 08:35		188:1–188:7							ICC '17				ACM	New York, NY, USA												00; 100; detection; information security; intelligent agents; intrusion detection systems; misuse-based; wireless sensor networks
GWZDHFH4	conferencePaper	2017	Hu, Yao; Min, Lequan; Su, Yongmei; Kuang, Yang	Mathematical Analysis of an SIR Network Model with Imperfect Vaccination and Varying Size of Population	Proceedings of the 8th International Conference on Computer Modeling and Simulation	978-1-4503-4816-4		10.1145/3036331.3036348	http://doi.acm.org/10.1145/3036331.3036348	Epidemic Spreading is a major global health problem. Modeling epidemic spreading dynamics is important for understanding and controlling epidemic spreading, providing prevention strategies. This paper points out some flaws existing in the susceptibleinfected - susceptible (SIS) model proposed by Safan and Rihan, and proposes a modified susceptible-infected-recovered (SIR) model on homogenous netw…	2017	13/11/2018 10:47	14/04/2020 08:34		7–13							ICCMS '17				ACM	New York, NY, USA												1; 100; birth and death rate; global stability; homogenous network; local stability; SIR model
SL8BBRXU	conferencePaper	2016	Huynh, De-Thu; Nhat, Tran Quang; Van, Dong Doan	Energy Optimization in Wireless Body Area Network Based on ZigBee	Proceedings of the 2016 International Conference on Intelligent Information Processing	978-1-4503-4799-0		10.1145/3028842.3028844	http://doi.acm.org/10.1145/3028842.3028844		2016	13/11/2018 10:47	14/04/2020 08:34		2:1–2:6							ICIIP '16				ACM	New York, NY, USA												00; 100; energy consumption optimization; multi-patient monitoring system; wireless body area network; ZigBee
MWEJPIGI	conferencePaper	2016	Wong, Zoie Shui-Yee; Lit, Albert Chau-Hung; Leung, Sin-Yee; Tsui, Kwok-Leung; Chin, Kwai-Sang	A Discrete-event Simulation Study for Emergency Room Capacity Management in a Hong Kong Hospital	Proceedings of the 2016 Winter Simulation Conference	978-1-5090-4484-9			http://dl.acm.org/citation.cfm?id=3042094.3042341	It is very common for patients to face a long journey after the first physician visit in many emergency service care models. This affects the service quality of accident and emergency departments (AEDs). In this study, we developed discrete-event simulation models to mimic the complex health service system of a 24-hour AED in Hong Kong. We assessed how changing the number of emergency department …	2016	13/11/2018 10:47	14/04/2020 08:34		1970–1981							WSC '16				IEEE Press	Piscataway, NJ, USA												1; 310; discrete event simulation
BK2W2NGH	conferencePaper	2016	Rutherford, Alexander R.; Ramadanović, Bojan; Ahrenberg, Lukas; Michelow, Warren; Marshall, Brandon D. L.; Small, Will; Deering, Kathleen; Montaner, Julio S. G.; Vasarhelyi, Krisztina	Control of an HIV Epidemic Among Injection Drug Users: Simulation Modeling on Complex Networks	Proceedings of the 2016 Winter Simulation Conference	978-1-5090-4484-9			http://dl.acm.org/citation.cfm?id=3042094.3042106		2016	13/11/2018 10:47	14/04/2020 08:35		23–37							WSC '16				IEEE Press	Piscataway, NJ, USA												100
8AA6AC53	conferencePaper	2016	Uhrmacher, Adelinde M.; Brailsford, Sally; Liu, Jason; Rabe, Markus; Tolk, Andreas	Reproducible Research in Discrete Event Simulation: A Must or Rather a Maybe?	Proceedings of the 2016 Winter Simulation Conference				http://dl.acm.org/citation.cfm?id=3042250.3042264		2016	13/11/2018 10:47	14/04/2020 08:35		1301–1315							WSC '16				IEEE Press	Piscataway, NJ, USA												******To read; 00; 100
EYIYA38I	conferencePaper	2016	Arisha, Amr; Rashwan, Wael	Modeling of Healthcare Systems: Past, Current and Future Trends	Proceedings of the 2016 Winter Simulation Conference	978-1-5090-4484-9			http://dl.acm.org/citation.cfm?id=3042094.3042289	Increasing demand for healthcare services, due to changes in demographic shifts and constraints in healthcare funding, make it harder to manage effective, sustainable healthcare systems. Many healthcare modeling exercises have been undertaken with the aim of supporting the decision-making process. This paper reviews all of the 456 articles published by the Winter Simulation Conference over the pa…	2016	13/11/2018 10:47	14/04/2020 08:34		1523–1534							WSC '16				IEEE Press	Piscataway, NJ, USA												00; 100; 120
MQH4GV4M	conferencePaper	2016	Rashwan, Wael; Habib, Heba; Arisha, Amr; Courtney, Garry; Kennelly, Sean	An Integrated Approach of Multi-objective Optimization Model for Evaluating New Supporting Program in Irish Hospitals	Proceedings of the 2016 Winter Simulation Conference				http://dl.acm.org/citation.cfm?id=3042250.3042333	Hospitals are witnessing an inexorable growth in emergency admissions, which results in overcrowding and a poorer patient experience. The Acute Medicine Program (AMP) is one of the programs developed by the Irish health authority aimed at improving patient experience. To review the AMP intervention, this study applies a model that integrates three analytical approaches: simulation, multivariate f…	2016	13/11/2018 10:47	14/04/2020 08:35		1904–1915							WSC '16				IEEE Press	Piscataway, NJ, USA												1; 110
7UMIK39S	conferencePaper	2016	Matchar, David B.; Ansah, John. P.; Bayer, Steffen; Hovmand, Peter	Simulation Modeling for Primary Care Planning in Singapore	Proceedings of the 2016 Winter Simulation Conference	978-1-5090-4484-9			http://dl.acm.org/citation.cfm?id=3042094.3042359	Singapore is undergoing an epidemiological shift and has to provide services for an aging population with a higher burden of chronic disease. In order to address this challenge, enhancing the provision of primary care by improving the ability of more primary care providers to offer care to more complex patients over the continuum of needs is seen as a promising solution. Developing capabilities a…	2016	13/11/2018 10:47	14/04/2020 08:34		2123–2134							WSC '16				IEEE Press	Piscataway, NJ, USA									<p>Winter Simulation Conference (WSC), Arlington, VA, DEC 11-14, 2016</p>			00; 100
6WF2LYF2	conferencePaper	2016	Díaz, Daniela Angulo; Akhavan-Tabatabaei, Raha; Mura, Ivan	A Compartmentalized Simulation Model for Evaluation of HPV Vaccination Policies in Colombia	Proceedings of the 2016 Winter Simulation Conference	978-1-5090-4484-9			http://dl.acm.org/citation.cfm?id=3042094.3042344	Cervical cancer (CC) is the second leading cause of cancer-related deaths among Colombian women, caused most commonly by Human Papillomavirus (HPV) infection. Screening programs, vaccination against HPV and improved socio-economic conditions have significantly reduced CC mortality rate over the last 40 years. Understanding the transmission dynamics of HPV infection is essential to the definition …	2016	13/11/2018 10:47	14/04/2020 08:34		1994–2005							WSC '16				IEEE Press	Piscataway, NJ, USA												1; Review
MKPU99Y3	conferencePaper	2016	Sundaram, Ravishankar; Rukmangadhan, Saranya	Optimizing Kitchen Experience	Proceedings of the 8th Indian Conference on Human Computer Interaction	978-1-4503-4863-8		10.1145/3014362.3014380	http://doi.acm.org/10.1145/3014362.3014380		2016	13/11/2018 10:47	14/04/2020 08:35		147–156							IHCI '16				ACM	New York, NY, USA												00; 100; Design for India; Human factors and ergonomics; Optimizing space utilization; Universal Design; User centric innovation
PELBBQZI	conferencePaper	2016	Smith, Shaden; Park, Jongsoo; Karypis, George	An Exploration of Optimization Algorithms for High Performance Tensor Completion	Proceedings of the International Conference for High Performance Computing, Networking, Storage and Analysis	978-1-4673-8815-3			http://dl.acm.org/citation.cfm?id=3014904.3014946		2016	13/11/2018 10:47	14/04/2020 08:35		31:1–31:13							SC '16				IEEE Press	Piscataway, NJ, USA												00; 100
XNHGQNXF	conferencePaper	2016	Williams, Alishia D.	Harnessing the Quantified Self Movement for Optimal Mental Health and Wellbeing	Proceedings of the First Workshop on Lifelogging Tools and Applications	978-1-4503-4517-0		10.1145/2983576.2983585	http://doi.acm.org/10.1145/2983576.2983585		2016	13/11/2018 10:47	14/04/2020 08:35		37–37							LTA '16				ACM	New York, NY, USA												00; 110; mental health; wearables; wellbeing
K27XEA7T	journalArticle	2016	Ribeiro, Mateus L.; Lederman, Henrique Manoel; Elias, Simone; Nunes, FÁtima L. S.	Techniques and Devices Used in Palpation Simulation with Haptic Feedback	ACM Comput. Surv.		0360-0300	10.1145/2962723	http://doi.acm.org/10.1145/2962723		2016-10	13/11/2018 10:47	14/04/2020 08:35		48:1–48:28		3	49																					00; 100; force feedback; haptics; health simulation; Palpation exam; simulation; virtual reality
RJXTXJJS	conferencePaper	2016	de Monasterio, Juan; Salles, Alejo; Lang, Carolina; Weinberg, Diego; Minnoni, Martin; Travizano, Matias; Sarraute, Carlos	Analyzing the Spread of Chagas Disease with Mobile Phone Data	Proceedings of the 2016 IEEE/ACM International Conference on Advances in Social Networks Analysis and Mining	978-1-5090-2846-7			http://dl.acm.org/citation.cfm?id=3192424.3192538		2016	13/11/2018 10:47	14/04/2020 08:34		607–612							ASONAM '16				IEEE Press	Piscataway, NJ, USA												00; 110
REKNTJWG	conferencePaper	2016	You, Linlin; Tunçer, Bige	Exploring Public Sentiments for Livable Places Based on a Crowd-calibrated Sentiment Analysis Mechanism	Proceedings of the 2016 IEEE/ACM International Conference on Advances in Social Networks Analysis and Mining	978-1-5090-2846-7			http://dl.acm.org/citation.cfm?id=3192424.3192555		2016	13/11/2018 10:47	14/04/2020 08:35		693–700							ASONAM '16				IEEE Press	Piscataway, NJ, USA												00; 100
T3NJPC3R	conferencePaper	2016	Guo, Ruocheng; Shakarian, Paulo	A Comparison of Methods for Cascade Prediction	Proceedings of the 2016 IEEE/ACM International Conference on Advances in Social Networks Analysis and Mining	978-1-5090-2846-7			http://dl.acm.org/citation.cfm?id=3192424.3192536		2016	13/11/2018 10:47	14/04/2020 08:34		591–598							ASONAM '16				IEEE Press	Piscataway, NJ, USA												00; 100
J8N6TMBP	conferencePaper	2016	Dhouioui, Zeineb; Tlich, Helmi; Toujeni, Radhia; Akaichi, Jalel	A Fuzzy Model for Friendship Prediction in Healthcare Social Networks	Proceedings of the 2016 IEEE/ACM International Conference on Advances in Social Networks Analysis and Mining	978-1-5090-2846-7			http://dl.acm.org/citation.cfm?id=3192424.3192623		2016	13/11/2018 10:47	14/04/2020 08:34		1050–1054							ASONAM '16				IEEE Press	Piscataway, NJ, USA												00; 110
P3RC2D3T	conferencePaper	2016	Kumar, Nikhil; Guo, Ruocheng; Aleali, Ashkan; Shakarian, Paulo	An Empirical Evaluation of Social Influence Metrics	Proceedings of the 2016 IEEE/ACM International Conference on Advances in Social Networks Analysis and Mining	978-1-5090-2846-7			http://dl.acm.org/citation.cfm?id=3192424.3192665		2016	13/11/2018 10:47	14/04/2020 08:34		1329–1336							ASONAM '16				IEEE Press	Piscataway, NJ, USA												00; 110
EKK5GGBB	conferencePaper	2016	McAndrew, Thomas C.; Bongard, Joshua C.; Danforth, Christopher M.; Dodds, Peter Sheridan; Hines, Paul D. H.; Bagrow, James P.	What We Write About when We Write About Causality: Features of Causal Statements Across Large-scale Social Discourse	Proceedings of the 2016 IEEE/ACM International Conference on Advances in Social Networks Analysis and Mining	978-1-5090-2846-7			http://dl.acm.org/citation.cfm?id=3192424.3192521		2016	13/11/2018 10:47	14/04/2020 08:34		519–524							ASONAM '16				IEEE Press	Piscataway, NJ, USA												00; 110; causal attribution; natural language processing; online social network; social media
XRYRF6YB	conferencePaper	2016	Peng, Yang; Moh, Melody; Moh, Teng-Sheng	Efficient Adverse Drug Event Extraction Using Twitter Sentiment Analysis	Proceedings of the 2016 IEEE/ACM International Conference on Advances in Social Networks Analysis and Mining	978-1-5090-2846-7			http://dl.acm.org/citation.cfm?id=3192424.3192617		2016	13/11/2018 10:47	14/04/2020 08:35		1011–1018							ASONAM '16				IEEE Press	Piscataway, NJ, USA												00; 100; ADEs; data mining; machine learning; nature language processing; sentiment analysis
9PJAT2NR	conferencePaper	2016	Zhang, Yuyu; Bahadori, Mohammad Taha; Su, Hang; Sun, Jimeng	FLASH: Fast Bayesian Optimization for Data Analytic Pipelines	Proceedings of the 22Nd ACM SIGKDD International Conference on Knowledge Discovery and Data Mining	978-1-4503-4232-2		10.1145/2939672.2939829	http://doi.acm.org/10.1145/2939672.2939829		2016	13/11/2018 10:47	14/04/2020 08:35		2065–2074							KDD '16				ACM	New York, NY, USA												00; 100; automated hyperparameter tuning; bayesian optimization; data analytic pipeline; health analytics
HQMW97IW	journalArticle	2016	Haddad, Hedi; Moulin, Bernard; Thériault, Marius	A Fully GIS-integrated Simulation Approach for Analyzing the Spread of Epidemics in Urban Areas	SIGSPATIAL Special		1946-7729	10.1145/2961028.2961034	http://doi.acm.org/10.1145/2961028.2961034		2016-06	13/11/2018 10:47	14/04/2020 08:34		34–41		1	8																					00; 100
CTAIFWE7	conferencePaper	2016	de Feijter, Dimph; Khan, Vassilis-Javed; van Gisbergen, Marnix	Confessions of A 'Guilty' Couch Potato Understanding and Using Context to Optimize Binge-watching Behavior	Proceedings of the ACM International Conference on Interactive Experiences for TV and Online Video	978-1-4503-4067-0		10.1145/2932206.2932216	http://doi.acm.org/10.1145/2932206.2932216		2016	13/11/2018 10:47	14/04/2020 08:34		59–67							TVX '16				ACM	New York, NY, USA												00; 100; binge-watching; context; health-implications; mobile survey; self-regulation; tv viewing behavior
9M3TSX96	conferencePaper	2016	Kristiansen, Stein; Plagemann, Thomas; Goebel, Vera	Smooth and Crispy: Integrating Continuous Event Proximity Calculation and Discrete Event Detection	Proceedings of the 10th ACM International Conference on Distributed and Event-based Systems	978-1-4503-4021-2		10.1145/2933267.2933302	http://doi.acm.org/10.1145/2933267.2933302		2016	13/11/2018 10:47	14/04/2020 08:34		153–160							DEBS '16				ACM	New York, NY, USA												00; 100; complex event processing; event proximity; home care
UDWR3V9P	conferencePaper	2016	Heshmat, M.; Eltawil, A.	A System Dynamics Model for Chemotherapy	Proceedings of the 10th International Conference on Informatics and Systems	978-1-4503-4062-5		10.1145/2908446.2908461	http://doi.acm.org/10.1145/2908446.2908461	Chemotherapy is one of the most common approaches in cancer treatment. The problem with chemotherapy is that it does not only kill the cancerous cells, but the therapy affects badly the healthy cells as well. Accumulation of chemotherapy drugs with repeated doses in the patient's body leads to increasing toxicity in the whole body. This paper develops a general system dynamics model which clarifi…	2016	13/11/2018 10:47	14/04/2020 08:34		7–13							INFOS '16				ACM	New York, NY, USA												00; 140; Chemotherapy; Simulation; Stock and Flow; System Dynamics
ALMZDUS8	conferencePaper	2016	Jones, Austin; Ali, Usman; Egerstedt, Magnus	Optimal Pesticide Scheduling in Precision Agriculture	Proceedings of the 7th International Conference on Cyber-Physical Systems				http://dl.acm.org/citation.cfm?id=2984464.2984476		2016	13/11/2018 10:47	14/04/2020 08:34		12:1–12:8							ICCPS '16				IEEE Press	Piscataway, NJ, USA												00; 100
WFBIDCMG	journalArticle	2016	Delabrida, Saul; D'Angelo, Thiago; Oliveira, Ricardo A.R.; Loureiro, Antonio A.F.	Building Wearables for Geology: An Operating System Approach	SIGOPS Oper. Syst. Rev.		0163-5980	10.1145/2903267.2903275	http://doi.acm.org/10.1145/2903267.2903275		2016-03	13/11/2018 10:47	14/04/2020 08:34		31–45		1	50																					00; 100; Wearable Operating System; Wearable RTOS; Wearable User Interface OS
EUQXP9XL	conferencePaper	2015	Tsimeris, Jessica; Stevenson, Duncan; Broughton, Michael; Gedeon, Tom	Adapting a Soft 2.5D Actuated Shape Display for Rebound Tenderness Simulation and Training	Proceedings of the Annual Meeting of the Australian Special Interest Group for Computer Human Interaction	978-1-4503-3673-4		10.1145/2838739.2838750	http://doi.acm.org/10.1145/2838739.2838750		2015	13/11/2018 10:47	14/04/2020 08:35		549–556							OzCHI '15				ACM	New York, NY, USA												00; 100; Human Computer Interaction; Soft Interfaces; Tangible User Interfaces; User Evaluation
IUJ27FMJ	conferencePaper	2015	Bruballa, Eva; Taboada, Manel; Wong, Alvaro; Rexachs, Dolores; Luque, Emilio	Evaluation of Performance and Response Capacity in Emergency Deparments	Proceedings of the 2015 Winter Simulation Conference	978-1-4673-9741-4			http://dl.acm.org/citation.cfm?id=2888619.2889055	The saturation of Emergency Departments, due to the increasing demand of the service, is a current problem in the healthcare system. We propose an analytical model to obtain information from data obtained through the simulation of a Hospital Emergency Department. The model defines how to calculate the theoretical throughput of a particular sanitary staff configuration, that is, the number of pati…	2015	13/11/2018 10:47	14/04/2020 08:34		3228–3229							WSC '15				IEEE Press	Piscataway, NJ, USA												00; 110
UEV69PUX	conferencePaper	2015	Miksch, Florian; Pichler, Philipp; Espinosa, Kurt J. P.; Casera, Katrina S. T.; Navarro, Aldrin N.; Bicher, Martin	An Agent-based Epidemic Model for Dengue Simulation in the Philippines	Proceedings of the 2015 Winter Simulation Conference	978-1-4673-9741-4			http://dl.acm.org/citation.cfm?id=2888619.2889041		2015	13/11/2018 10:47	14/04/2020 08:34		3202–3203							WSC '15				IEEE Press	Piscataway, NJ, USA												00; 100
KAA5INU5	conferencePaper	2015	Levin, Scott; Garifullin, Maxim	Simulating Wait Time in Healthcare: Accounting for Transition Process Variability Using Survival Analyses	Proceedings of the 2015 Winter Simulation Conference	978-1-4673-9741-4			http://dl.acm.org/citation.cfm?id=2888619.2888759	Wait or queuing time is a principal performance measure for many discrete-event simulation (DES) models in healthcare. However, variation in wait time is often caused by both occupied downstream servers (e.g., beds) and organizational and human transition processes. DES models that attribute wait solely to occupied servers, ignoring transition process variability, face challenges in adequate base…	2015	13/11/2018 10:47	14/04/2020 08:34		1252–1260							WSC '15				IEEE Press	Piscataway, NJ, USA												1; 420; Discrete Event
EYK378FG	conferencePaper	2015	Hicklin, Karen; Ivy, Julie S.; Wilson, James R.; Myers, Evan	Using Percentile Matching to Simulate Labor Progression and the Effect of Labor Duration on Birth Complications	Proceedings of the 2015 Winter Simulation Conference	978-1-4673-9741-4			http://dl.acm.org/citation.cfm?id=2888619.2888988		2015	13/11/2018 10:47	14/04/2020 08:34		3104–3105							WSC '15				IEEE Press	Piscataway, NJ, USA												00; 100
VMEEQY9X	conferencePaper	2015	Zhang, Limao; AbouRizk, Simaan M.; Wu, Xianguo	How to Protect Adjacent Bridges Due to Tunnel Excavation: A Case Study	Proceedings of the 2015 Winter Simulation Conference	978-1-4673-9741-4			http://dl.acm.org/citation.cfm?id=2888619.2889060		2015	13/11/2018 10:47	14/04/2020 08:35		3246–3256							WSC '15				IEEE Press	Piscataway, NJ, USA												00; 100
BS6W7AI5	conferencePaper	2015	Rizia, Rizwana; Franco, Zeno; Hooyer, Katinka; Johnson, Nadiyah; Patwary, A B M Kowser; Ahsan, Golam Mushih Tanimul; Curry, Bob; Flower, Mark; Ahamed, Sheikh Iqbal	iPeer: A Sociotechnical Systems Approach for Helping Veterans with Civilian Reintegration	Proceedings of the 2015 Annual Symposium on Computing for Development	978-1-4503-3490-7		10.1145/2830629.2830643	http://doi.acm.org/10.1145/2830629.2830643		2015	13/11/2018 10:47	14/04/2020 08:35		85–93							DEV '15				ACM	New York, NY, USA												00; 100; collaboration systems; electronic peer-mentorship; mobile computing; socio-technical systems; symptom monitoring; veteran mental healthcare
U4L8JCSM	conferencePaper	2015	Winkler, Daniel A.; Wang, Robert; Blanchette, Francois; Carreira-Perpiñán, Miguel Á.; Cerpa, Alberto E.	Poster: MICO: Model-Based Irrigation Control Optimization	Proceedings of the 13th ACM Conference on Embedded Networked Sensor Systems	978-1-4503-3631-4		10.1145/2809695.2817888	http://doi.acm.org/10.1145/2809695.2817888		2015	13/11/2018 10:47	14/04/2020 08:35		409–410							SenSys '15				ACM	New York, NY, USA												00; 100; control; irrigation; monitoring
P9W7ANVZ	conferencePaper	2015	Fuertes, Walter; Carrera, Diego; Villacís, César; Toulkeridis, Theofilos; Galárraga, Fernando; Torres, Edgar; Aules, Hernán	Distributed System As Internet of Things for a New Low-cost, Air Pollution Wireless Monitoring on Real Time	Proceedings of the 19th International Symposium on Distributed Simulation and Real Time Applications	978-1-4673-7822-2		10.1109/DS-RT.2015.28	https://doi.org/10.1109/DS-RT.2015.28		2015	13/11/2018 10:47	14/04/2020 08:34		58–67							DS-RT 2015				IEEE Press	Piscataway, NJ, USA												00; 100; agile methodologies; air pollution; Arduino; distributed systems; electronic sensors; IoT; real time
5G2AEZ2W	conferencePaper	2015	Kaya, Buket; Poyraz, Mustafa	Finding Relations Between Diseases by Age-Series Based Supervised Link Prediction	Proceedings of the 2015 IEEE/ACM International Conference on Advances in Social Networks Analysis and Mining 2015	978-1-4503-3854-7		10.1145/2808797.2808812	http://doi.acm.org/10.1145/2808797.2808812		2015	13/11/2018 10:47	14/04/2020 08:34		1097–1103							ASONAM '15				ACM	New York, NY, USA												00; 110; disease networks; health informatics; link prediction; supervised learning
9WRAPHM3	conferencePaper	2015	Phan, NhatHai; Dou, Dejing; Piniewski, Brigitte; Kil, David	Social Restricted Boltzmann Machine: Human Behavior Prediction in Health Social Networks	Proceedings of the 2015 IEEE/ACM International Conference on Advances in Social Networks Analysis and Mining 2015	978-1-4503-3854-7		10.1145/2808797.2809307	http://doi.acm.org/10.1145/2808797.2809307		2015	13/11/2018 10:47	14/04/2020 08:35		424–431							ASONAM '15				ACM	New York, NY, USA												00; 110
UPZJKTKK	conferencePaper	2015	Tekieh, Mohammad Hossein; Raahemi, Bijan	Importance of Data Mining in Healthcare: A Survey	Proceedings of the 2015 IEEE/ACM International Conference on Advances in Social Networks Analysis and Mining 2015	978-1-4503-3854-7		10.1145/2808797.2809367	http://doi.acm.org/10.1145/2808797.2809367	In this survey, we collect the related information that demonstrate the importance of data mining in healthcare. As the amount of collected health data is increasing significantly every day, it is believed that a strong analysis tool that is capable of handling and analyzing large health data is essential. Analyzing the health datasets gathered by electronic health record (EHR) systems, insurance…	2015	13/11/2018 10:47	14/04/2020 08:35		1057–1062							ASONAM '15				ACM	New York, NY, USA												1; 110; data mining; data mining applications; data quality; health big data; health data analysis; predictive modelling
YWCEEFHX	conferencePaper	2015	Yesha, Rose; Gangopadhyay, Aryya; Siegel, Eliot	A Graph-Based Method for Analyzing Electronic Medical Records	Proceedings of the 2015 IEEE/ACM International Conference on Advances in Social Networks Analysis and Mining 2015	978-1-4503-3854-7		10.1145/2808797.2808806	http://doi.acm.org/10.1145/2808797.2808806	The recent years have seen a surge in the implementation of electronic health care records. These patient records contain valuable medical information including patient information, diagnosis, treatment methods, and eventual patient outcomes. It is important to analyze patterns within these records in order to more efficiently treat individuals. In this paper, we present a method for automaticall…	2015	13/11/2018 10:47	14/04/2020 08:35		1036–1041							ASONAM '15				ACM	New York, NY, USA												1; 110
GFUSSYLL	conferencePaper	2015	Lee, Kathy; Agrawal, Ankit; Choudhary, Alok	Mining Social Media Streams to Improve Public Health Allergy Surveillance	Proceedings of the 2015 IEEE/ACM International Conference on Advances in Social Networks Analysis and Mining 2015	978-1-4503-3854-7		10.1145/2808797.2808896	http://doi.acm.org/10.1145/2808797.2808896	Allergies are one of the most common chronic diseases worldwide. One in five Americans suffer from either allergy or asthma symptoms. With the prevalence of social media, people sharing experiences and opinions on personal health symptoms and concerns on social media are increasing. Mining those publicly available health related data potentially provides valuable healthcare insights. In this pape…	2015	13/11/2018 10:47	14/04/2020 08:34		815–822							ASONAM '15				ACM	New York, NY, USA												00; 110; Allergy; Public Health; Social Media; Twitter
RRXHUPQN	conferencePaper	2015	Azlah, Nada; Shareefdeen, Zarook; Elkamel, Ali; Madhuranthakam, ChandraMouli	Evaluation of Industrial Biofilter Emissions on Health Effects Through Dispersion Model Predictions	Proceedings of the Conference on Summer Computer Simulation	978-1-5108-1059-4			http://dl.acm.org/citation.cfm?id=2874916.2874942		2015	13/11/2018 10:47	14/04/2020 08:34		1–6							SummerSim '15				Society for Computer Simulation International	San Diego, CA, USA												00; 100; air pollution; biofilter; CALPUFF; dispersion; health effects
XCYMQYSM	conferencePaper	2015	Scholz, Stefan; Batram, Manuel; Greiner, Wolfgang	The SILAS Model: Sexual Infections As Large-scale Agent-based Simulation	Proceedings of the Conference on Summer Computer Simulation	978-1-5108-1059-4			http://dl.acm.org/citation.cfm?id=2874916.2874970		2015	13/11/2018 10:47	14/04/2020 08:35		1–6							SummerSim '15				Society for Computer Simulation International	San Diego, CA, USA												00; 100; agent-based model; demographics; epidemiology; sexually transmitted infections
NJ9T8M5N	conferencePaper	2015	Rosen, Scott L.; Ramsey, Jim; Harvey, Christine E.; Guharay, Samar K.	Efficient Analysis for Emergency Management Using Simulation Metamodeling: A Case Study for a Medical Trauma Center	Proceedings of the Conference on Summer Computer Simulation	978-1-5108-1059-4			http://dl.acm.org/citation.cfm?id=2874916.2874918	This paper presents a rapid, quantitative simulation-based approach for Systems Engineering applicable to the emergency management domain. The motivation behind this approach is to provide improved decision-support for emergencies. A case study is performed on a problem in the healthcare domain concerning the effect of worker capacities in a trauma center. The application of simulation to healthc…	2015	13/11/2018 10:47	14/04/2020 08:34		1–8							SummerSim '15				Society for Computer Simulation International	San Diego, CA, USA												1; 320; healthcare; pareto analysis; simulation metamodeling
RSVS8U8I	conferencePaper	2015	Zhang, Mingxin; Meng, Rongqing; Verbraeck, Alexander	Including Public Transportation into a Large-scale Agent-based Model for Epidemic Prediction and Control	Proceedings of the Conference on Summer Computer Simulation	978-1-5108-1059-4			http://dl.acm.org/citation.cfm?id=2874916.2874948		2015	13/11/2018 10:47	14/04/2020 08:35		1–8							SummerSim '15				Society for Computer Simulation International	San Diego, CA, USA												00; 100; activity pattern; epidemic model; graph theory; openstreet map; public transportation
W8RALHCR	conferencePaper	2015	Baldominos, Alejandro; Saez, Yago; Isasi, Pedro	Feature Set Optimization for Physical Activity Recognition Using Genetic Algorithms	Proceedings of the Companion Publication of the 2015 Annual Conference on Genetic and Evolutionary Computation	978-1-4503-3488-4		10.1145/2739482.2768506	http://doi.acm.org/10.1145/2739482.2768506		2015	13/11/2018 10:47	14/04/2020 08:34		1311–1318							GECCO Companion '15				ACM	New York, NY, USA												00; 100; activity recognition; activity recognition chain; classification; feature selection; genetic algorithms; physical activity
SVBGSQDC	journalArticle	2015	Lotfi, Atieh; Rahimi, Abbas; Benini, Luca; Gupta, Rajesh K.	Aging-Aware Compilation for GP-GPUs	ACM Trans. Archit. Code Optim.		1544-3566	10.1145/2778984	http://doi.acm.org/10.1145/2778984		2015-07	13/11/2018 10:47	14/04/2020 08:34		24:1–24:20		2	12																					00; 100; adaptive kernel; aging-aware compilation; GP-GPUs; NBTI; VLIW
FBFP5UIA	conferencePaper	2015	Allouche, Yair; Cassuto, Yuval; Efrat, Alon; Segal, Michael; Arkin, Esther M.; Grebla, Guy; Mitchell, Joseph S.B.; Sankararaman, Swaminathan	Secure Communication Through Jammers Jointly Optimized in Geography and Time	Proceedings of the 16th ACM International Symposium on Mobile Ad Hoc Networking and Computing	978-1-4503-3489-1		10.1145/2746285.2746322	http://doi.acm.org/10.1145/2746285.2746322		2015	13/11/2018 10:47	14/04/2020 08:34		227–236							MobiHoc '15				ACM	New York, NY, USA												00; 100; friendly jammers; optimization
GDBTUERH	conferencePaper	2015	Rana, Ela; Giabbanelli, Philippe J.; Balabhadrapathruni, Naga H.; Li, Xiaoyu; Mago, Vijay K.	Exploring the Relationship Between Adherence to Treatment and Viral Load Through a New Discrete Simulation Model of HIV Infectivity	Proceedings of the 3rd ACM SIGSIM Conference on Principles of Advanced Discrete Simulation	978-1-4503-3583-6		10.1145/2769458.2769477	http://doi.acm.org/10.1145/2769458.2769477		2015	13/11/2018 10:47	14/04/2020 08:35		145–156							SIGSIM PADS '15				ACM	New York, NY, USA												00; 100; antiretroviral therapy; cellular automata; discrete simulation; hiv
G7DD85IJ	conferencePaper	2015	Cui, Tiansong; Wang, Yanzhi; Chen, Shuang; Zhu, Qi; Nazarian, Shahin; Pedram, Massoud	Optimal Control of PEVs for Energy Cost Minimization and Frequency Regulation in the Smart Grid Accounting for Battery State-of-health Degradation	Proceedings of the 52Nd Annual Design Automation Conference	978-1-4503-3520-1		10.1145/2744769.2744882	http://doi.acm.org/10.1145/2744769.2744882		2015	13/11/2018 10:47	14/04/2020 08:34		134:1–134:6							DAC '15				ACM	New York, NY, USA												00; 100
HIZR8F6Y	conferencePaper	2015	Uebelherr, Joshua M.; Hondula, David M.; Johnston, Erik W.	Innovative Participatory Agent Based Modeling Using a Complexity Governance Perspective	Proceedings of the 16th Annual International Conference on Digital Government Research	978-1-4503-3600-0		10.1145/2757401.2757447	http://doi.acm.org/10.1145/2757401.2757447	Increasing extreme heat mortality and morbidity is anticipated to increase with climate change and urbanization over the next century. The southwest U.S. in particular shows regional climate forecasts with hotter and drier conditions. There is notable heat related mortality and morbidity each year in the greater Phoenix, Arizona area of Maricopa County. This is despite efforts of many public and …	2015	13/11/2018 10:47	14/04/2020 08:35		307–308							dg.o '15				ACM	New York, NY, USA												1; 110; agent based modeling; complexity governance; heat mortality risk; participatory modeling; public health
B4AG58UA	conferencePaper	2015	Pacciani, Eleonora; Borri, Alessandro; Soave, Paolo Maurizio; Gui, Daniele; Magalini, Sabina; Panunzi, Simona; Gaz, Claudio Roberto; Gaudio, Pasquale; Malizia, Andrea; De Gaetano, Andrea	Modelling and Simulation for Major Incidents: An Innovative Approach to Medical Response	Proceedings of the 9th International Conference on Pervasive Computing Technologies for Healthcare	978-1-63190-045-7			http://dl.acm.org/citation.cfm?id=2826165.2826223	In recent years, there has been a rise in Major Incidents with big impact on the citizens health and the society. Without the possibility of conducting live experiments when it comes to physical and/or toxic trauma, only an accurate in silico reconstruction allows us to identify organizational solutions with the best possible chance of success, in correlation with the limitations on available res…	2015	13/11/2018 10:47	14/04/2020 08:35		297–303							PervasiveHealth '15				ICST (Institute for Computer Sciences, Social-Informatics and Telecommunications Engineering)	ICST, Brussels, Belgium, Belgium												00; 100; health monitoring applications; personalized patient treatment; predictive models for adverse outcomes
KDS3QALV	conferencePaper	2015	Kang, Yilin; Tan, Ah-Hwee	MAP: A Computational Model for Adaptive Persuasion	Proceedings of the 2015 International Conference on Autonomous Agents and Multiagent Systems	978-1-4503-3413-6			http://dl.acm.org/citation.cfm?id=2772879.2773479		2015	13/11/2018 10:47	14/04/2020 08:34		1871–1872							AAMAS '15				International Foundation for Autonomous Agents and Multiagent Systems	Richland, SC												00; 100; adaptive; agent; persuasion; social behavior
J3N3KJER	conferencePaper	2015	Rozenblit, Jerzy; Sametinger, Johannes	Models in Healthcare Simulation: Typology and Security Issues	Proceedings of the Symposium on Modeling and Simulation in Medicine	978-1-5108-0102-8			http://dl.acm.org/citation.cfm?id=2873003.2873008		2015	13/11/2018 10:47	14/04/2020 08:35		31–35							MSM '15				Society for Computer Simulation International	San Diego, CA, USA												00; 100; healthcare; life-critical systems; models in medicine; security; simulation
QKNY8G6A	conferencePaper	2015	Working Group, Population Modeling	Population Modeling by Examples (WIP)	Proceedings of the Symposium on Modeling and Simulation in Medicine	978-1-5108-0102-8			http://dl.acm.org/citation.cfm?id=2873003.2887741	The recent increase interest in population modeling has brought up the need to define the term. Rather than a formal definition, we are collectively defining the term by population modeling examples collected from all the authors. Examples include epidemiology, behavior, health economics, emergency response, biology, and computational tools. A formal definition is also discussed to provide a curr…	2015	13/11/2018 10:47	14/04/2020 08:35		61–66							MSM '15				Society for Computer Simulation International	San Diego, CA, USA												1; 100; Definition; Multi Disciplinary; Population Modeling
GYT2VFCH	conferencePaper	2015	Abbas, Ismail	Simulating the Expected Net Benefits of Health Research: The Case of Randomized Clinical Trials for Comparing the Effects of Two Health Interventions	Proceedings of the Symposium on Modeling and Simulation in Medicine	978-1-5108-0102-8			http://dl.acm.org/citation.cfm?id=2873003.2873006	Introduction: This paper presents a simulation model addressing whether from private and public perspectives it would be worthwhile to conduct clinical trials, considering the expected net benefit for the health system. Methods: Considering a clinical trial for evaluating two health interventions, the overall expected net benefits model is evaluated through two approaches: clinical trial and popu…	2015	13/11/2018 10:47	14/04/2020 08:34		16–24							MSM '15				Society for Computer Simulation International	San Diego, CA, USA												1; 100; expected net benefits; probability and statistics; randomized clinical trials; sensitivity analyses
NNDS8YFJ	conferencePaper	2015	Eswaran, Hari; Lowery, Curtis L.; McVay, B. C.; Dollins, C.; Lenin, R. B.	Reducing Length of Stay of Patients in an Outpatient OB Clinic: A Simulation Approach	Proceedings of the Symposium on Modeling and Simulation in Medicine	978-1-5108-0102-8			http://dl.acm.org/citation.cfm?id=2873003.2873004	In the health care industry, a pressing issue is the need to assess and analyze care services in order to ensure efficient and quality care. For outpatient clinics, length of stay of patients is an important performance measure in helping to determine service quality. The Community Women's Clinic associated with the University of Arkansas for Medical Science is a practice dedicated to providing o…	2015	13/11/2018 10:47	14/04/2020 08:34		1–8							MSM '15				Society for Computer Simulation International	San Diego, CA, USA												EPIC data; Holt-Winters method; Review; utilization
BWM4MCYC	journalArticle	2015	Gayathri, K. S.; Elias, Susan; Ravindran, Balaraman	Hierarchical Activity Recognition for Dementia Care Using Markov Logic Network	Personal Ubiquitous Comput.		1617-4909	10.1007/s00779-014-0827-7	http://dx.doi.org/10.1007/s00779-014-0827-7		2015-02	13/11/2018 10:47	14/04/2020 08:34		271–285		2	19																					00; 100; Abnormality detection; Activity recognition; Dementia care; Hierarchical activity recognition; Hybrid approach; Markov Logic Network; Smart environment
XQM3PGR9	conferencePaper	2014	Mayorga, Maria E.; Reifsnider, Odette S.; Wheeler, Stephanie B.; Kohler, Racquel E.	A Discrete Event Simulation Model to Estimate Population Level Health and Economic Impacts of Smoking Cessation Interventions	Proceedings of the 2014 Winter Simulation Conference				http://dl.acm.org/citation.cfm?id=2693848.2694011	We design and develop a predictive model that estimates health and economic outcomes associated with smoking cessation interventions using discrete-event simulation (DES). Outcomes include estimates of sustained abstinence from smoking, quality of life years gained, cost of treatment, additional health-related morbidity due to long-term effects of smoking (e.g. lung cancer, stroke), and cost-effe…	2014	13/11/2018 10:47	14/04/2020 08:34		1257–1268							WSC '14				IEEE Press	Piscataway, NJ, USA												1; 220; Discrete Event; Population health
ZG2I33EY	conferencePaper	2014	Fakhimi, Masoud; Anagnostou, Anastasia; Stergioulas, Lampros; Taylor, Simon J. E.	A Hybrid Agent-based and Discrete Event Simulation Approach for Sustainable Strategic Planning and Simulation Analytics	Proceedings of the 2014 Winter Simulation Conference				http://dl.acm.org/citation.cfm?id=2693848.2694049	Modern healthcare reforms are required to be financially, environmentally and socially sustainable in order to address the additional constraints of financial resources shrinkage, pressure to reduce the environmental impacts and demand for improving the quality of healthcare services. Decision makers face the challenge of balancing all three aspects when planning. However, implementing such an ap…	2014	13/11/2018 10:47	14/04/2020 08:34		1573–1584							WSC '14				IEEE Press	Piscataway, NJ, USA												1; 320; hybrid simulation
423C6QT5	conferencePaper	2014	Balaban, Mariusz	Return to Work Behavior of People with Disabilities: A Multi-method Approach	Proceedings of the 2014 Winter Simulation Conference				http://dl.acm.org/citation.cfm?id=2694013.2694047		2014	13/11/2018 10:47	14/04/2020 08:34		1561–1572							WSC '14				IEEE Press	Piscataway, NJ, USA												00; 100
VZEJBZMC	conferencePaper	2014	Song, Eunhye; Nelson, Barry L.; Pegden, C. Dennis	Input Uncertainty Quantification: Advanced Tutorial	Proceedings of the 2014 Winter Simulation Conference				http://dl.acm.org/citation.cfm?id=2693848.2693880		2014	13/11/2018 10:47	14/04/2020 08:35		162–176							WSC '14				IEEE Press	Piscataway, NJ, USA												00; 100
F7UMPRJT	conferencePaper	2014	Osgood, Nathaniel; Liu, Juxin	Towards Closed Loop Modeling: Evaluatng the Prospects for Creating Recurrently Regrounded Aggregate Simulation Models Using Particle Filtering	Proceedings of the 2014 Winter Simulation Conference				http://dl.acm.org/citation.cfm?id=2693848.2693959		2014	13/11/2018 10:47	14/04/2020 08:35		829–841							WSC '14				IEEE Press	Piscataway, NJ, USA												00; 100
25YQCU3Y	conferencePaper	2014	Özaltin, Osman Y.; Dalgıç, Özden O.; Erenay, Fatih S.	Optimal Distribution of the Influenza Vaccine	Proceedings of the 2014 Winter Simulation Conference				http://dl.acm.org/citation.cfm?id=2694013.2694029	Influenza is a serious public health concern and vaccination is the first line of defense. In a pandemic, individuals are prioritized based on their risk profiles and transmission rates to ensure effective use of the available vaccine. We use an agent-based stochastic simulation model, and optimize the age-specific vaccine distribution strategy. We use black-box optimization techniques to minimiz…	2014	13/11/2018 10:47	14/04/2020 08:34		1411–1420							WSC '14				IEEE Press	Piscataway, NJ, USA												1; 310; Agent Based
JTTUTPR9	conferencePaper	2014	Taylor, Simon J. E.; Abbott, Pamela; Young, Terry; Grocott-Mason, Richard	Student Modeling &#38; Simulation Projects in Healthcare: Experiences with Hillingdon Hospital	Proceedings of the 2014 Winter Simulation Conference				http://dl.acm.org/citation.cfm?id=2693848.2694303		2014	13/11/2018 10:47	14/04/2020 08:35		3650–3661							WSC '14				IEEE Press	Piscataway, NJ, USA												00; 100
GTMUUBF9	conferencePaper	2014	Pinto, Luiz Ricardo; Perpétuo, Ignez Helena Oliva; de Campos, Francisco Carlos Cardoso; Ribeiro, Yara Cristina Neves Marques Barbosa	Analisys of Hospital Bed Capacity via Queuing Theory and Simulation	Proceedings of the 2014 Winter Simulation Conference				http://dl.acm.org/citation.cfm?id=2693848.2694015		2014	13/11/2018 10:47	14/04/2020 08:35		1281–1292							WSC '14				IEEE Press	Piscataway, NJ, USA												00; 100
QXYC5G3M	conferencePaper	2014	Bhaduri, Budhendra L.; Bright, Edward A.; Rose, Amy N.; Liu, Cheng; Urban, Marie L.; Stewart, Robert N.	Data Driven Approach for High Resolution Population Distribution and Dynamics Models	Proceedings of the 2014 Winter Simulation Conference				http://dl.acm.org/citation.cfm?id=2693848.2693961		2014	13/11/2018 10:47	14/04/2020 08:34		842–850							WSC '14				IEEE Press	Piscataway, NJ, USA												00; 100
GWD2DAEA	conferencePaper	2014	Macal, Charles; North, Michael	Introductory Tutorial: Agent-based Modeling and Simulation	Proceedings of the 2014 Winter Simulation Conference				http://dl.acm.org/citation.cfm?id=2693848.2693856		2014	13/11/2018 10:47	14/04/2020 08:34		6–20							WSC '14				IEEE Press	Piscataway, NJ, USA												00; 100
AB2VKV2U	conferencePaper	2014	Gogi, Anastasia; Tako, Antuela A.; Robinson, Stewart	A Preliminary Study on the Role of Simulation Models in Generating Insights	Proceedings of the 2014 Winter Simulation Conference				http://dl.acm.org/citation.cfm?id=2693848.2694299		2014	13/11/2018 10:47	14/04/2020 08:34		3618–3629							WSC '14				IEEE Press	Piscataway, NJ, USA												00; 100
55CAKG87	conferencePaper	2014	Agrawal, Dharma P.	Magic of Wireless Sensor Networks	Proceedings of the 17th ACM International Conference on Modeling, Analysis and Simulation of Wireless and Mobile Systems	978-1-4503-3030-5		10.1145/2641798.2660247	http://doi.acm.org/10.1145/2641798.2660247		2014	13/11/2018 10:47	14/04/2020 08:34		117–118							MSWiM '14				ACM	New York, NY, USA												00; 100; networking; wireless communications; wireless sensor networks
KMARLD6J	conferencePaper	2014	Liu, Chuanren; Ge, Yong; Xiong, Hui; Xiao, Keli; Geng, Wei; Perkins, Matt	Proactive Workflow Modeling by Stochastic Processes with Application to Healthcare Operation and Management	Proceedings of the 20th ACM SIGKDD International Conference on Knowledge Discovery and Data Mining	978-1-4503-2956-9		10.1145/2623330.2623363	http://doi.acm.org/10.1145/2623330.2623363	Advances in real-time location system (RTLS) solutions have enabled us to collect massive amounts of fine-grained semantically rich location traces, which provide unparalleled opportunities for understanding human activities and discovering useful knowledge. This, in turn, delivers intelligence for real-time decision making in various fields, such as workflow management. Indeed, it is a new parad…	2014	13/11/2018 10:47	14/04/2020 08:34		1593–1602							KDD '14				ACM	New York, NY, USA												1; 110; healthcare operation and management; indoor location traces; workflow modeling
X7DCQERF	journalArticle	2014	Yang, Jung-Gi; Kim, Jae-Kwon; Kang, Un-Gu; Lee, Young-Ho	Coronary Heart Disease Optimization System on Adaptive-network-based Fuzzy Inference System and Linear Discriminant Analysis (ANFIS—LDA)	Personal Ubiquitous Comput.		1617-4909	10.1007/s00779-013-0737-0	http://dx.doi.org/10.1007/s00779-013-0737-0		2014-08	13/11/2018 10:47	14/04/2020 08:35		1351–1362		6	18																					00; 100; Adaptive-network-based fuzzy inference system (ANFIS); Clinical decision support system (CDSS); Coronary heart disease (CHD); Data mining; Linear discriminant analysis (LDA)
I2PLKWU4	conferencePaper	2014	Vicente, Sandra; Martin, Daniel; Vicente, Oliver; Doblas, Manuel; Maynar, Manuel	Reverse Logistic on Health	Proceedings of the 2014 Summer Simulation Multiconference				http://dl.acm.org/citation.cfm?id=2685617.2685676		2014	13/11/2018 10:47	14/04/2020 08:35		59:1–59:7							SummerSim '14				Society for Computer Simulation International	San Diego, CA, USA												00; 100; big data health; cognitive computer system; mobility agent; reverse logistic
8YF5EXRP	conferencePaper	2014	Mniszewski, S. M.; Manore, C. A.; Bryan, C.; Del Valle, S. Y.; Roberts, D.	Towards a Hybrid Agent-based Model for Mosquito Borne Disease	Proceedings of the 2014 Summer Simulation Multiconference				http://dl.acm.org/citation.cfm?id=2685617.2685627		2014	13/11/2018 10:47	14/04/2020 08:34		10:1–10:8							SummerSim '14				Society for Computer Simulation International	San Diego, CA, USA												00; 100; agent-based modeling; discrete event simulation; epidemic modeling; mathematical modeling; mosquito borne disease modeling
DD9VDVBS	conferencePaper	2014	McCormack, Paul; Chen, Tzu-Yi	Optimizing Leader Proportion and Behavior for Evacuating Buildings	Proceedings of the 2014 Symposium on Agent Directed Simulation				http://dl.acm.org/citation.cfm?id=2665049.2665062		2014	13/11/2018 10:47	14/04/2020 08:34		13:1–13:6							ADS '14				Society for Computer Simulation International	San Diego, CA, USA												100; agent-based simulation; crowd behavior; Helbing social force model; leader behavior; leader proportion; optimizing building evacuations
N9CXK5BR	conferencePaper	2014	Shenvi, Ajit Ashok	Navigating the Maze: Journey Towards an Optimal Process Framework for Regulated Medical Software	Proceedings of the 7th India Software Engineering Conference	978-1-4503-2776-3		10.1145/2590748.2590769	http://doi.acm.org/10.1145/2590748.2590769		2014	13/11/2018 10:47	14/04/2020 08:35		21:1–21:6							ISEC '14				ACM	New York, NY, USA												00; 100; CMMI<sup>®</sup>; Compliance; ISO; medical device; quality management system; regulations
4N4GTDVW	conferencePaper	2014	Heitz, Alexandre; Dünser, Andreas; Bartneck, Christoph; Grady, Jonathan; Moran, Catherine	Assessing the Impact of a Clinical Audiology Simulator on First Year Students	Proceedings of the Fifteenth Australasian User Interface Conference - Volume 150	978-1-921770-33-3			http://dl.acm.org/citation.cfm?id=2667657.2667659		2014	13/11/2018 10:47	14/04/2020 08:34		11–20							AUIC '14				Australian Computer Society, Inc.	Darlinghurst, Australia, Australia												00; 110; audiology; clinical education; computer simulation; virtual patient
I9VXWHCI	conferencePaper	2013	Jimenez, Jose Mauricio; Lewis, Bryan Leroy; Eubank, Stephen	The Application of Macroergonomics and Simulation to Improve Control of Healthcare Acquired Infections	Proceedings of the 2013 Winter Simulation Conference: Simulation: Making Decisions in a Complex World				http://dl.acm.org/citation.cfm?id=2675807.2675911	We conducted a multidisciplinary study of healthcare acquired infections combining public health, simulation, and sociotechnical systems methods. Healthcare acquired infections (HAIs) represent a burden to the healthcare system due to the increased morbidity and mortality they cause on patients. Additionally, the cost of treating HAIs has increased dramatically in an already resource-strained hea…	2013	13/11/2018 10:47	14/04/2020 08:34		3938–3939							WSC '13				IEEE Press	Piscataway, NJ, USA												00; Review
NHT87Y3V	conferencePaper	2013	Barahona, Francisco; Ettl, Markus; Petrik, Marek; Rimshnick, Peter M.	Agile Logistics Simulation and Optimization for Managing Disaster Responses	Proceedings of the 2013 Winter Simulation Conference: Simulation: Making Decisions in a Complex World				http://dl.acm.org/citation.cfm?id=2675807.2675811		2013	13/11/2018 10:47	14/04/2020 08:34		3340–3351							WSC '13				IEEE Press	Piscataway, NJ, USA												00; 100
4PPSMDDD	conferencePaper	2013	Mocarzel, Bruno; Shelton, David; Uyan, Berkcan; Pérez, Eduardo; Jimenez, Jesus A.; DePagter, Lenore	Modeling and Simulation of Patient Admission Services in a Multi-specialty Outpatient Clinic	Proceedings of the 2013 Winter Simulation Conference: Simulation: Making Decisions in a Complex World				http://dl.acm.org/citation.cfm?id=2676255.2676270	Tactical planning of resources in healthcare clinics concerns elective patient admission planning and the intermediate term allocation of resource capacities. Its main objectives are to achieve equitable access for patients, to serve the strategically agreed number of patients, and to use resources efficiently. In this paper, we describe a simulation model for an outpatient healthcare clinic faci…	2013	13/11/2018 10:47	14/04/2020 08:34		2309–2319							WSC '13				IEEE Press	Piscataway, NJ, USA												00; 110
HFMHRV3Q	conferencePaper	2013	Melzner, Jürgen; Hollermann, Sebastian; Kirchner, Silvia; Bargstädt, Hans-Joachim	Model-based Construction Work Analysis Considering Process-related Hazards	Proceedings of the 2013 Winter Simulation Conference: Simulation: Making Decisions in a Complex World				http://dl.acm.org/citation.cfm?id=2676255.2676378		2013	13/11/2018 10:47	14/04/2020 08:34		3203–3214							WSC '13				IEEE Press	Piscataway, NJ, USA												00; 100
2AZ6B8ZB	conferencePaper	2013	Djanatliev, Anatoli; German, Reinhard	Prospective Healthcare Decision-making by Combined System Dynamics, Discrete-event and Agent-based Simulation	Proceedings of the 2013 Winter Simulation Conference: Simulation: Making Decisions in a Complex World	978-1-4799-2077-8			http://dl.acm.org/citation.cfm?id=2675983.2676016	Prospective Health Technology Assessment allows early decision making for innovative health care technologies. The main idea is to combine available domain knowledge with advanced simulation techniques in order to predict the effects of medical products and to find bottlenecks and weaknesses within the health system. In our recent publications a hybrid simulation approach with System Dynamics and…	2013	13/11/2018 10:47	14/04/2020 08:34		270–281							WSC '13				IEEE Press	Piscataway, NJ, USA												1; 320; agent based; Discrete event; System dynamics
TUNJV3S3	conferencePaper	2013	Kang, Hyojung; Nembhard, Harriet Black; Curry, William; Ghahramani, Nasrollah; Hwang, Wenke	A Systems Dynamics Approach to Support Prospective Planning of Interventions to Improve Chronic Kidney Disease Care	Proceedings of the 2013 Winter Simulation Conference: Simulation: Making Decisions in a Complex World				http://dl.acm.org/citation.cfm?id=2675807.2675915	Chronic kidney disease (CKD) is a growing health problem in the United States. Patients with CKD have had critical care gaps that have perhaps led to a more rapid progression of CKD toward end stage renal disease. To improve CKD outcomes, an interdisciplinary project has been initiated. This article describes how system dynamics supported the planning of the project. We developed a causal loop di…	2013	13/11/2018 10:47	14/04/2020 08:34		3946–3947							WSC '13				IEEE Press	Piscataway, NJ, USA												1; 320; System dynamics
UYA8GN9K	conferencePaper	2013	Taheri, Javad; Gellad, Ziad; Burchfield, Dariele; Cooper, Kevin	Simulation As a Guide for Systems Redesign in Gastrointestinal Endoscopy: Appointment Template Redesign	Proceedings of the 2013 Winter Simulation Conference: Simulation: Making Decisions in a Complex World				http://dl.acm.org/citation.cfm?id=2676255.2676258		2013	13/11/2018 10:47	14/04/2020 08:35		2204–2214							WSC '13				IEEE Press	Piscataway, NJ, USA												00; 100
X49LMNQN	conferencePaper	2013	Caudill, Lester; Lawson, Barry	A Hybrid Agent-based and Differential Equations Model for Simulating Antibiotic Resistance in a Hospital Ward	Proceedings of the 2013 Winter Simulation Conference: Simulation: Making Decisions in a Complex World				http://dl.acm.org/citation.cfm?id=2676128.2676162	Serious infections due to antibiotic-resistant bacteria are pervasive, and of particular concern within hospital units due to frequent interaction among health-care workers and patients. Such nosocomial infections are difficult to eliminate because of inconsistent disinfection procedures and frequent interactions among infected persons, and because ill-chosen antibiotic treatment strategies can l…	2013	13/11/2018 10:47	14/04/2020 08:34		1419–1430							WSC '13				IEEE Press	Piscataway, NJ, USA												1; 100
729JRNI9	conferencePaper	2013	Macal, Charles M.; North, Michael J.	Agent-based Modeling and Simulation: Introductory Tutorial	Proceedings of the 2013 Winter Simulation Conference: Simulation: Making Decisions in a Complex World	978-1-4799-2077-8			http://dl.acm.org/citation.cfm?id=2675983.2676031		2013	13/11/2018 10:47	14/04/2020 08:34		362–376							WSC '13				IEEE Press	Piscataway, NJ, USA												1; 100
DKISXRVC	conferencePaper	2013	Gavirneni, Srinagesh; Kulkarni, Vidyadhar; Manikas, Andrew; Karageorge, Alexis	Concierge Medicine: Adoption, Design, and Management	Proceedings of the 2013 Winter Simulation Conference: Simulation: Making Decisions in a Complex World				http://dl.acm.org/citation.cfm?id=2676255.2676274		2013	13/11/2018 10:47	14/04/2020 08:34		2340–2349							WSC '13				IEEE Press	Piscataway, NJ, USA												00; 100
5RJLDJ94	conferencePaper	2013	Barrett, Christopher; Bisset, Keith; Chandan, Shridhar; Chen, Jiangzhuo; Chungbaek, Youngyun; Eubank, Stephen; Evrenosoğlu, Yaman; Lewis, Bryan; Lum, Kristian; Marathe, Achla; Marathe, Madhav; Mortveit, Henning; Parikh, Nidhi; Phadke, Arun; Reed, Jeffrey; Rivers, Caitlin; Saha, Sudip; Stretz, Paula; Swarup, Samarth; Thorp, James; Vullikanti, Anil; Xie, Dawen	Planning and Response in the Aftermath of a Large Crisis: An Agent-based Informatics Framework	Proceedings of the 2013 Winter Simulation Conference: Simulation: Making Decisions in a Complex World				http://dl.acm.org/citation.cfm?id=2676128.2676173		2013	13/11/2018 10:47	14/04/2020 08:34		1515–1526							WSC '13				IEEE Press	Piscataway, NJ, USA												00; 100
LB9TUXVF	conferencePaper	2013	Metcalf, Sara; Wang, Hua; Kum, Susan; Jin, Zhu; Wang, Peng; Widener, Michael; Kunzel, Carol; Marshall, Stephen; Northridge, Mary	Modeling Social Factors of Oral Health Equity for Older Adults	Proceedings of the 2013 Winter Simulation Conference: Simulation: Making Decisions in a Complex World				http://dl.acm.org/citation.cfm?id=2675807.2675943		2013	13/11/2018 10:47	14/04/2020 08:34		3994–3995							WSC '13				IEEE Press	Piscataway, NJ, USA												00; 100
HDW37LP4	conferencePaper	2007	Bhasin, Shivam; Danger, Jean-Luc; Graba, Tarik; Mathieu, Yves; Fujimoto, Daisuke; Nagata, Makoto	Physical Security Evaluation at an Early Design-Phase: A Side-Channel Aware Simulation Methodology	Proceedings of International Workshop on Engineering Simulations for Cyber-Physical Systems	978-1-4503-2614-8		10.1145/2589650.2559628	http://doi.acm.org/10.1145/2589650.2559628		2007	13/11/2018 10:47	14/04/2020 08:34		13:13–13:20							ES4CPS '14				ACM	New York, NY, USA												00; 100; Design-Time security Evaluation; Side-Channel Analysis
UW978ZPF	conferencePaper	2013	Allemann, Dominik; Raubal, Martin	Towards Health-optimal Routing in Urban Areas	Proceedings of the Second ACM SIGSPATIAL International Workshop on the Use of GIS in Public Health	978-1-4503-2529-5		10.1145/2535708.2535713	http://doi.acm.org/10.1145/2535708.2535713		2013	13/11/2018 10:47	14/04/2020 08:34		56–59							HealthGIS '13				ACM	New York, NY, USA												00; 100; air pollution; health atlas; health-optimal routing; mobile service; multimodality; participatory sensing
Z2NFF6GV	conferencePaper	2013	Ghorbani, Mahboobeh; Bogdan, Paul	A Cyber-physical System Approach to Artificial Pancreas Design	Proceedings of the Ninth IEEE/ACM/IFIP International Conference on Hardware/Software Codesign and System Synthesis	978-1-4799-1417-3			http://dl.acm.org/citation.cfm?id=2555692.2555709		2013	13/11/2018 10:47	14/04/2020 08:34		17:1–17:10							CODES+ISSS '13				IEEE Press	Piscataway, NJ, USA												00; 100; artificial pancreas; cyber-physical systems; FPGA; fractal behavior; fractional calculus; non-stationary behavior; optimal and model predictive control; optimization; real time systems
5RR77KAC	conferencePaper	2013	Saravanan, M.; Karthikeyan, P.; Arathi, A.; Kiruthika, M.; Suganya, S.	Mobile Agent-based Approach for Modeling the Epidemics of Communicable Diseases	Proceedings of the 2013 IEEE/ACM International Conference on Advances in Social Networks Analysis and Mining	978-1-4503-2240-9		10.1145/2492517.2492612	http://doi.acm.org/10.1145/2492517.2492612	The increase in the use of mobile phones generates the formation of mobile social networks which can make use of various purposes including education, public health and controlling epidemics. Social networks consist of the basic building blocks called as the communities within which the social interactions are intensive, but between which they are very weak. Everyone could observe that the spread…	2013	13/11/2018 10:47	14/04/2020 08:35		16–20							ASONAM '13				ACM	New York, NY, USA												1; 100; Agent Based; community mining; influential user; MABM; SDC; social networks
5U7KLVKM	conferencePaper	2013	Chung, Kon Shing Kenneth; Young, Jane; White, Kate	Towards a Networks-enabled Complexity Profile for Examining Responsibility for Decision-making by Healthcare Professionals	Proceedings of the 2013 IEEE/ACM International Conference on Advances in Social Networks Analysis and Mining	978-1-4503-2240-9		10.1145/2492517.2500324	http://doi.acm.org/10.1145/2492517.2500324	Complexity is generally accepted to be the interrelatedness of components within a system. Treating the general practitioner (GP)-patient encounter as a complex system, we argue that complexity (resulting from the degree of interactions between GP, colleagues, patient) determines the performance of GPs, measured by attitudes to responsibility for their decisions about patient treatment. In this p…	2013	13/11/2018 10:47	14/04/2020 08:34		998–1003							ASONAM '13				ACM	New York, NY, USA												1; 110; complex social network; complexity; density; general practitioners; inclusiveness; interrelatedness; performance; quality of care; reponsibility-taking
DSFUI5YL	conferencePaper	2013	Huang, Liang-Cheng; Liu, Wei-Chung; Chou, Seng-Cho T.	Howcare: A Personal Health Cloud Archive and Care-partners' Community	Proceedings of the 2013 IEEE/ACM International Conference on Advances in Social Networks Analysis and Mining	978-1-4503-2240-9		10.1145/2492517.2500237	http://doi.acm.org/10.1145/2492517.2500237		2013	13/11/2018 10:47	14/04/2020 08:34		1237–1241							ASONAM '13				ACM	New York, NY, USA												00; 110; caregiver; health cloud; online health community; personal health information; social support
MPWAHXT8	conferencePaper	2013	Biyani, Prakhar; Caragea, Cornelia; Mitra, Prasenjit; Zhou, Chong; Yen, John; Greer, Greta E.; Portier, Kenneth	Co-training over Domain-independent and Domain-dependent Features for Sentiment Analysis of an Online Cancer Support Community	Proceedings of the 2013 IEEE/ACM International Conference on Advances in Social Networks Analysis and Mining	978-1-4503-2240-9		10.1145/2492517.2492606	http://doi.acm.org/10.1145/2492517.2492606		2013	13/11/2018 10:47	14/04/2020 08:34		413–417							ASONAM '13				ACM	New York, NY, USA												00; 100; co-training; direct emotional support; indirect emotional support; online health community; sentiment analysis
NAK4Z6JA	conferencePaper	2013	Nikolaev, Alexander; McIntosh, Scott	On the Value of Weak Ties for Modeling Interventions in Online Health Communities	Proceedings of the 2013 IEEE/ACM International Conference on Advances in Social Networks Analysis and Mining	978-1-4503-2240-9		10.1145/2492517.2500306	http://doi.acm.org/10.1145/2492517.2500306	Online pro-health social networks have grown in the past decade. This position paper argues for the need of prescriptive research that would enable models of online interventions capable of assessing the effects imposed on social networks from the outside, e.g., by a strategic decision-maker (supervisor) possessing the full knowledge of the network dynamics. The paper explains the importance of e…	2013	13/11/2018 10:47	14/04/2020 08:35		1481–1482							ASONAM '13				ACM	New York, NY, USA												1; 110; intervention modeling; online health behavior; social network analysis
J7T8MVCW	conferencePaper	2013	Parker, Jon; Wei, Yifang; Yates, Andrew; Frieder, Ophir; Goharian, Nazli	A Framework for Detecting Public Health Trends with Twitter	Proceedings of the 2013 IEEE/ACM International Conference on Advances in Social Networks Analysis and Mining	978-1-4503-2240-9		10.1145/2492517.2492544	http://doi.acm.org/10.1145/2492517.2492544	Traditional public health surveillance requires regular clinical reports and considerable effort by health professionals to analyze data. Therefore, a low cost alternative is of great practical use. As a platform used by over 500 million users worldwide to publish their ideas about many topics, including health conditions, Twitter provides researchers the freshest source of public health conditio…	2013	13/11/2018 10:47	14/04/2020 08:35		556–563							ASONAM '13				ACM	New York, NY, USA												1; 110; health surveillance; item-set mining; Twitter; Wikipedia
PJ2WMLMY	conferencePaper	2013	Besaleva, Liliya I.; Weaver, Alfred C.	Mobile Electronic Triaging for Emergency Response Improvement Through Crowdsourced and Sensor-detected Information	Proceedings of the 2013 IEEE/ACM International Conference on Advances in Social Networks Analysis and Mining	978-1-4503-2240-9		10.1145/2492517.2500327	http://doi.acm.org/10.1145/2492517.2500327		2013	13/11/2018 10:47	14/04/2020 08:34		1092–1093							ASONAM '13				ACM	New York, NY, USA												human factors; clusterization; crowdsourcing; feedback; location; mobile devices; sensors; triage tagging; 00; 100
CZZQVR72	conferencePaper	2013	Aggour, Kareem S.; Hoogs, Bethany; Leber, Christina; Correia, Carry; Senturk-Doganaksoy, Deniz	Mining Company Networks for Marketing Insights and Sales Leads	Proceedings of the 2013 IEEE/ACM International Conference on Advances in Social Networks Analysis and Mining	978-1-4503-2240-9		10.1145/2492517.2500227	http://doi.acm.org/10.1145/2492517.2500227	Traditional sales support systems offer an insular view of companies, providing information on a target company and that company alone. This view presents each company as if it operates independently from its surroundings. However, a company can be more effectively evaluated when it is viewed not in isolation, but in the context of its network of customers and suppliers. Here we describe a system…	2013	13/11/2018 10:47	14/04/2020 08:34		805–812							ASONAM '13				ACM	New York, NY, USA												supplier; commercial financing; company network; customer; network mining; sales lead generation; 00; 100
IBYRQSWI	conferencePaper	2013	Wei, Lei; Nahavandi, Saeid; Weisinger, Harrison	Optometry Training Simulation with Augmented Reality and Haptics	Proceedings of the 2013 IEEE/ACM International Conference on Advances in Social Networks Analysis and Mining	978-1-4503-2240-9		10.1145/2492517.2500326	http://doi.acm.org/10.1145/2492517.2500326		2013	13/11/2018 10:47	14/04/2020 08:35		976–977							ASONAM '13				ACM	New York, NY, USA												augmented reality; foreign body removal; haptics; optometry simulation; 00; 100
M6P5HV3X	conferencePaper	2013	Levula, Andrew V.; Chung, Kon Shing Kenneth; Young, Jane; White, Kate	Envisioning Complexity in Healthcare Systems Through Social Networks	Proceedings of the 2013 IEEE/ACM International Conference on Advances in Social Networks Analysis and Mining	978-1-4503-2240-9		10.1145/2492517.2500313	http://doi.acm.org/10.1145/2492517.2500313	In this study, we develop an Aggregate Complexity Framework (ACF) for envisioning complexity for care coordination. This framework provides an empirical foundation that can be adopted for better understanding and characterizing aggregate complexity in healthcare systems through the use of social network measures. Complexity is defined as the interrelatedness of components within a system. For ins…	2013	13/11/2018 10:47	14/04/2020 08:34		931–936							ASONAM '13				ACM	New York, NY, USA												social network; aggregate complexity; complex adaptive systems; coordination; density; 1; 110
JTURTGMD	conferencePaper	2013	Salamati, Farzaneh; Pasek, Zbigniew J.	Modeling for Personal Well-being: Time for Paradigm Change	Proceedings of the 2013 Grand Challenges on Modeling and Simulation Conference	978-1-62748-275-2			http://dl.acm.org/citation.cfm?id=2557668.2557679	The growing demand for health services tied to exploding costs are a growing concern for all national health care systems, which are reaching their limits of volume and case complexities. In the long run reliance on institutional health care delivery systems is not sustainable and may require shifting responsibilities of health management to individuals. Such a shift would require major paradigm …	2013	13/11/2018 10:47	14/04/2020 08:34		11:1–11:5							GCMS '13				Society for Modeling &#38; Simulation International	Vista, CA												obesity; system dynamics; individualized health care; self-tracking; 1; X
I2BFAQKH	conferencePaper	2013	Delaney, Liam; Kleczkowski, Adam; Maharaj, Savi; Rasmussen, Susan; Williams, Lynn	Reflections on a Virtual Experiment Addressing Human Behavior During Epidemics	Proceedings of the 2013 Summer Computer Simulation Conference	978-1-62748-276-9			http://dl.acm.org/citation.cfm?id=2557696.2557732		2013	13/11/2018 10:47	14/04/2020 08:34		33:1–33:8							SCSC '13				Society for Modeling &#38; Simulation International	Vista, CA												participatory simulation; behavioral economics; epidemics; health psychology; virtual experiments; 00; 110
TZAIAP5Z	conferencePaper	2013	Djanatliev, Anatoli; German, Reinhard	Large Scale Healthcare Modeling by Hybrid Simulation Techniques Using AnyLogic	Proceedings of the 6th International ICST Conference on Simulation Tools and Techniques	978-1-4503-2464-9			http://dl.acm.org/citation.cfm?id=2512734.2512769	In contrast to already established tools for health technology assessments, Prospective Health Technology Assessment (ProHTA) uses hybrid simulation techniques to make early predictions about the effects of new healthcare innovations. In such studies, it is necessary to consider problems at high abstraction levels, as well as at detailed microscopic levels. According to the diversity of expected …	2013	13/11/2018 10:47	14/04/2020 08:34		248–257							SimuTools '13				ICST (Institute for Computer Sciences, Social-Informatics and Telecommunications Engineering)	ICST, Brussels, Belgium, Belgium												system dynamics; healthcare; agent-based simulation; hybrid simulation; large scale modeling; modeling and simulation; multi-paradigm modeling; technology assessment; 1; 100; 120
GAEQI3CU	journalArticle	2013	Suchard, Marc A.; Simpson, Shawn E.; Zorych, Ivan; Ryan, Patrick; Madigan, David	Massive Parallelization of Serial Inference Algorithms for a Complex Generalized Linear Model	ACM Trans. Model. Comput. Simul.		1049-3301	10.1145/2414416.2414791	http://doi.acm.org/10.1145/2414416.2414791		2013-01	13/11/2018 10:47	14/04/2020 08:35		10:1–10:17		1	23																					big data; Optimization; parallel processing; 00; 100
6452Q2IX	conferencePaper	2012	Götz, Olav; Bullmann, Claudia; Zach, Maria; Tost, Frank; Fleßa, Steffen	Using Discrete-event Simulation to Analyze the Process of Cataract Inter-vention at a University Hospital Outpatient Department	Proceedings of the Winter Simulation Conference				http://dl.acm.org/citation.cfm?id=2429759.2430185		2012	13/11/2018 10:47	14/04/2020 08:34		316:1–316:1							WSC '12				Winter Simulation Conference	Berlin, Germany												00; 140
U65Y9FLV	conferencePaper	2012	Macal, Charles M.; North, Michael J.; Collier, Nicholson; Dukic, Vanja M.; Lauderdale, Diane S.; David, Michael Z.; Daum, Robert S.; Shumm, Philip; Daum, Robert S.; Evans, James A.; Wilder, Jocelyn R.; Wegener, Duane T.	Modeling the Spread of Community-associated MRSA	Proceedings of the Winter Simulation Conference				http://dl.acm.org/citation.cfm?id=2429759.2429855	Community-associated methicillin-resistant Staphylococcus aureus (CA-MRSA) are strains of the bacterium S. aureus that are responsible for skin and soft tissue, blood, bone, and other infections that can be life threatening. CA-MRSA strains are resistant to standard antibiotics related to penicillins and have a high prevalence in the general community, as well as in healthcare facilities. CA-MRSA…	2012	13/11/2018 10:47	14/04/2020 08:34		73:1–73:12							WSC '12				Winter Simulation Conference	Berlin, Germany												00; 100
KFLCD7YU	conferencePaper	2012	Zhang, Tianyou; Lees, Michael; Kwoh, Chee Keong; Fu, Xuju; Lee, Gary Kee Khoon; Goh, Rick Siow Mong	A Contact-network-based Simulation Model for Evaluating Interventions Under "What-if" Scenarios in Epidemic	Proceedings of the Winter Simulation Conference				http://dl.acm.org/citation.cfm?id=2429759.2430298	Infectious disease pandemics/epidemics have been serious concerns worldwide. Simulations for public health interventions are practically helpful in assisting policy makers to make wise decisions to control and mitigate the spread of infectious diseases. In this paper, we present our contact network based simulation model, which is designed to accommodate various "what-if" scenarios under single a…	2012	13/11/2018 10:47	14/04/2020 08:35		416:1–416:12							WSC '12				Winter Simulation Conference	Berlin, Germany												1; 100
CDZ3HR7T	conferencePaper	2012	Noble, Jason; Silverman, Eric; Bijak, Jakub; Rossiter, Stuart; Evandrou, Maria; Bullock, Seth; Vlachantoni, Athina; Falkingham, Jane	Linked Lives: The Utility of an Agent-based Approach to Modeling Partnership and Household Formation in the Context of Social Care	Proceedings of the Winter Simulation Conference				http://dl.acm.org/citation.cfm?id=2429759.2429882	The UK's population is aging, which presents a challenge as older people are the primary users of health and social care services. We present an agent-based model of the basic demographic processes that impinge on the supply of, and demand for, social care: namely mortality, fertility, health-status transitions, internal migration, and the formation and dissolution of partnerships and households.…	2012	13/11/2018 10:47	14/04/2020 08:35		93:1–93:12							WSC '12				Winter Simulation Conference	Berlin, Germany												00; 100
8ZZ9QP5K	conferencePaper	2012	Zulkepli, Jafri; Eldabi, Tillal; Mustafee, Navonil	Hybrid Simulation for Modelling Large Systems: An Example of Integrated Care Model	Proceedings of the Winter Simulation Conference				http://dl.acm.org/citation.cfm?id=2429759.2429848	Developing models for large systems is not a trivial task. Using only Discrete Event Simulation (DES) as a modelling technique may mean that the complexity of the underlying model will increase exponentially with the size of the model. An alternative to this is the use of System Dynamics (SD) for modeling large systems using the positive and negative feedback loops. However, for modelling a human…	2012	13/11/2018 10:47	14/04/2020 08:34		68:1–68:12							WSC '12				Winter Simulation Conference	Berlin, Germany												System Dynamics; 1; Hybrid simulation; *****; Discrete event; 210
486REACT	conferencePaper	2012	Mes, Martijn; Bruens, Manon	A Generalized Simulation Model of an Integrated Emergency Post	Proceedings of the Winter Simulation Conference				http://dl.acm.org/citation.cfm?id=2429759.2429862	This paper discusses the development of a discrete-event simulation model for an integrated emergency post. This post is a collaboration between a general practitioners post and an emergency department within a hospital. We present a generalized and flexible simulation model, which can easily be adapted to several emergency departments as well as to other departments within the hospital, as we de…	2012	13/11/2018 10:47	14/04/2020 08:34		78:1–78:11							WSC '12				Winter Simulation Conference	Berlin, Germany												1; Discrete event; 210
FMXSABA8	conferencePaper	2012	Haddad, Hedi; Moulin, Bernard; Thériault, Marius; Navarro-Velazquez, Daniel	Integrated Epidemiologic Simulation for Person to Person Contagion Through Urban Mobility Within GIS	Proceedings of the First ACM SIGSPATIAL International Workshop on Use of GIS in Public Health	978-1-4503-1703-0		10.1145/2452516.2452529	http://doi.acm.org/10.1145/2452516.2452529		2012	13/11/2018 10:47	14/04/2020 08:34		63–71							HealthGIS '12				ACM	New York, NY, USA												spatial-temporal simulation; communicable infectious diseases; GIS; public health decision support; 00; 110
IXUJ87DL	conferencePaper	2012	Lin, Mu; Lane, Nicholas D.; Mohammod, Mashfiqui; Yang, Xiaochao; Lu, Hong; Cardone, Giuseppe; Ali, Shahid; Doryab, Afsaneh; Berke, Ethan; Campbell, Andrew T.; Choudhury, Tanzeem	BeWell+: Multi-dimensional Wellbeing Monitoring with Community-guided User Feedback and Energy Optimization	Proceedings of the Conference on Wireless Health	978-1-4503-1760-3		10.1145/2448096.2448106	http://doi.acm.org/10.1145/2448096.2448106		2012	13/11/2018 10:47	14/04/2020 08:34		10:1–10:8							WH '12				ACM	New York, NY, USA												00; 100
YT8CUKG5	conferencePaper	2012	Xu, Rui-tian; Zhang, Jun	Estimating Markov Switching Model Using Differential Evolution Algorithm in Prospective Infectious Disease Outbreak Detection	Proceedings of the 14th Annual Conference on Genetic and Evolutionary Computation	978-1-4503-1177-9		10.1145/2330163.2330326	http://doi.acm.org/10.1145/2330163.2330326		2012	13/11/2018 10:47	14/04/2020 08:35		1183–1190							GECCO '12				ACM	New York, NY, USA												time series analysis; differential evolution; identifiability constraint; label switching problem; markov switching model; maximum likelihood estimation; prospective infectious disease outbreak detection; 00; 100
K3E6PNLU	conferencePaper	2012	Shafiee, Ehsan; Zechman, Emily	Integrating Evolutionary Computation and Sociotechnical Simulation for Flushing Contaminated Water Distribution Systems	Proceedings of the 14th Annual Conference Companion on Genetic and Evolutionary Computation	978-1-4503-1178-6		10.1145/2330784.2330830	http://doi.acm.org/10.1145/2330784.2330830		2012	13/11/2018 10:47	14/04/2020 08:35		315–322							GECCO '12				ACM	New York, NY, USA												optimization; agent-based modeling; evolutionary strategy; flushing; opening hydrants; technical response action; water distribution contamination event; 00; 100
9XV44LBS	conferencePaper	2012	Diaz, Rafael; Behr, Joshua; Jeng, Anna; Lu, Hua; Longo, Franceso	Analyzing the Effects of Policy Options to Mitigate the Effect of Sea Level Rise on the Public Health and Medically Fragile Population: A System Dynamics Approach	Proceedings of the 2012 Symposium on Emerging Applications of M&S in Industry and Academia Symposium	978-1-61839-787-4			http://dl.acm.org/citation.cfm?id=2338790.2338795		2012	13/11/2018 10:47	14/04/2020 08:34		5:1–5:8							EAIA '12				Society for Computer Simulation International	San Diego, CA, USA									<p>Emerging M&amp;S Applications in Industry and Academia Symposium (EAIA 2012), Orlando, FL, MAR 26-30, 2012</p>			public health; resource allocation; sea level rise; system dynamics; 00; 100
MJIP2ASF	conferencePaper	2012	Singh, Ranjit; Sharman, Raj; Anderson, Diana; Singh, Ashok; Singh, Gurdev	Healthcare Simulation for Excellence in In-patient Safety	Proceedings of the 2012 Symposium on Emerging Applications of M&S in Industry and Academia Symposium	978-1-61839-787-4			http://dl.acm.org/citation.cfm?id=2338790.2338801	In the US healthcare alone over 25,000 patients are sickened, injured or killed each day. The associated huge, tangible and intangible, costs are crippling burdens on all stakeholders. In the USA the national health budget is 1/6 of the GDP, of which 1/3 is estimated to be wasted. The United Nations World Health Organization is working toward making patient safety a Basic Human Right. A safe orga…	2012	13/11/2018 10:47	14/04/2020 08:35		11:1–11:8							EAIA '12				Society for Computer Simulation International	San Diego, CA, USA									<p>Emerging M&amp;S Applications in Industry and Academia Symposium (EAIA 2012), Orlando, FL, MAR 26-30, 2012</p>			safety; patient; healthcare; hospital; high reliability organization; 00; 110
VUU7N2RW	conferencePaper	2012	Kikuchi, Shinji; Sachdeva, Shelly; Bhalla, Subhash	Applying Cloud Computing Model in PHR Architecture	Proceedings of the 2012 Joint International Conference on Human-Centered Computer Environments	978-1-4503-1191-5		10.1145/2160749.2160798	http://doi.acm.org/10.1145/2160749.2160798		2012	13/11/2018 10:47	14/04/2020 08:34		236–237							HCCE '12				ACM	New York, NY, USA												personal health record; architecture; cloud computing; 00; 100
CIIYSYTZ	conferencePaper	2012	Tan, Wang-Chiew; Haas, Peter J.; Mak, Ronald L.; Kieliszewski, Cheryl A.; Selinger, Patricia G.; Maglio, Paul P.; Glissman, Susanne; Cefkin, Melissa; Li, Yinan	Splash: A Platform for Analysis and Simulation of Health	Proceedings of the 2Nd ACM SIGHIT International Health Informatics Symposium	978-1-4503-0781-9		10.1145/2110363.2110424	http://doi.acm.org/10.1145/2110363.2110424		2012	13/11/2018 10:47	14/04/2020 08:35		543–552							IHI '12				ACM	New York, NY, USA												workflow; data analysis; schema mappings; simulation model composition; 00; 100
L9HVGVNH	conferencePaper	2012	Barrett, Chris; Beckman, Richard; Bisset, Keith; Chen, Jiangzhuo; DuBois, Thomas; Eubank, Stephen; Kumar, V.S. Anil; Lewis, Bryan; Marathe, Madhav V.; Srinivasan, Aravind; Stretz, Paula E.	Optimizing Epidemic Protection for Socially Essential Workers	Proceedings of the 2Nd ACM SIGHIT International Health Informatics Symposium	978-1-4503-0781-9		10.1145/2110363.2110371	http://doi.acm.org/10.1145/2110363.2110371		2012	13/11/2018 10:47	14/04/2020 08:34		31–40							IHI '12				ACM	New York, NY, USA												optimization; epidemiology; public health informatics; 00; 110
6W3KKT5R	conferencePaper	2011	Barnes, Sean; Wasil, Edward; Golden, Bruce; Furuno, Jon; Harris, Anthony	An Application of Factorial Design to Compare the Relative Effectiveness of Hospital Infection Control Measures	Proceedings of the Winter Simulation Conference				http://dl.acm.org/citation.cfm?id=2431518.2431671	Optimal methods to control patient-to-patient transmission of methicillin-resistant Staphylococcus aureus (MRSA) in an intensive care unit (ICU) setting are still unknown. We iteratively applied a full 2<sup>k</sup> factorial design on the output of a stochastic, agent-based simulation to compare the effects of the hand hygiene compliance of healthcare workers and the nurse-to-patient ratio on th…	2011	13/11/2018 10:47	14/04/2020 08:34		1283–1294							WSC '11				Winter Simulation Conference	Phoenix, Arizona												1; 110
EQS8LDT7	conferencePaper	2011	Shylo, Oleg V.; Luangkesorn, Louis; Prokopyev, Oleg A.; Rajgopal, Jayant; Schaefer, Andrew	Managing Patient Backlog in a Surgical Suite That Uses a Block-booking Scheduling System	Proceedings of the Winter Simulation Conference				http://dl.acm.org/citation.cfm?id=2431518.2431676		2011	13/11/2018 10:47	14/04/2020 08:35		1319–1329							WSC '11				Winter Simulation Conference	Phoenix, Arizona												00; 110
M374QEBJ	conferencePaper	2011	Mousavi, Alireza; Komashie, Alexander; Tavakoli, Siamak	Ulation-based Real-time Performance Itoring (SIMMON): A Platform for Manufacturing and Healthcare Systems	Proceedings of the Winter Simulation Conference				http://dl.acm.org/citation.cfm?id=2431518.2431589	This paper introduces a new technology platform that improves the efficiency and effectiveness of simulation modelling projects. A recently developed platform that integrates data acquisition management platform (primary models) and post simulation performance analysis models (synthesis) is described. The use of real-time discrete event simulation modelers as a vehicle is proposed. In recent year…	2011	13/11/2018 10:47	14/04/2020 08:35		600–611							WSC '11				Winter Simulation Conference	Phoenix, Arizona												1; ******To read; 100
U82YLTMV	conferencePaper	2011	Adam, Ng; Sy, Charlle; Li, Jie; Sheng, Tsan	A System Dynamics Model of Singapore Healthcare Affordability	Proceedings of the Winter Simulation Conference				http://dl.acm.org/citation.cfm?id=2431518.2431674	In many countries, healthcare expenditure has witnessed an accelerated pace of increase over the years. This has placed a strain on both public and private sectors to effectively mitigate the surmounting pressures of healthcare costs, affordability and accessibility. This paper looks into these issues within Singapore's healthcare system. The system dynamics simulation method has been used to elu…	2011	13/11/2018 10:47	14/04/2020 08:34		1306–1318							WSC '11				Winter Simulation Conference	Phoenix, Arizona												00; Review
RZ24XAJ4	conferencePaper	2011	Smith, Philip; Hradisky, Michal; Thornock, Jeremy; Spinti, Jennifer; Nguyen, Diem	Large Eddy Simulation of a Turbulent Buoyant Helium Plume	Proceedings of the 2011 Companion on High Performance Computing Networking, Storage and Analysis Companion	978-1-4503-1030-7		10.1145/2148600.2148671	http://doi.acm.org/10.1145/2148600.2148671		2011	13/11/2018 10:47	14/04/2020 08:35		135–136							SC '11 Companion				ACM	New York, NY, USA												validation; buoyant plume; combustion; CRD; LES; 00; 100
PYGQ57D3	journalArticle	2011	Massey, William A.; Pender, Jamol	Poster: Skewness Variance Approximation for Dynamic Rate MultiServer Queues with Abandonment	SIGMETRICS Perform. Eval. Rev.		0163-5999	10.1145/2034832.2034858	http://doi.acm.org/10.1145/2034832.2034858		2011-09	13/11/2018 10:47	14/04/2020 08:34		74–74		2	39																					100
86M6FZ6T	journalArticle	2011	Günal, Murat M.; Pidd, Michael	DGHPSIM:: Generic Simulation of Hospital Performance	ACM Trans. Model. Comput. Simul.		1049-3301	10.1145/2000494.2000496	http://doi.acm.org/10.1145/2000494.2000496	The British National Health Service (NHS) has a performance management framework that aims to guarantee short waiting times for patients by including mandatory targets for hospitals. DGHPSim is a suite of four components that simulates the activities of an NHS general hospital to show the effect of different policies on waiting times in these hospitals. DGHPSim has a generic structure that is use…	2011-09	13/11/2018 10:47	14/04/2020 08:34		23:1–23:22		4	21																					Generic simulation; healthcare systems modeling; hospital modeling; 1; Discrete event; 210
BD3EM99S	conferencePaper	2011	Mimno, David; Wallach, Hanna M.; Talley, Edmund; Leenders, Miriam; McCallum, Andrew	Optimizing Semantic Coherence in Topic Models	Proceedings of the Conference on Empirical Methods in Natural Language Processing	978-1-937284-11-4			http://dl.acm.org/citation.cfm?id=2145432.2145462		2011	13/11/2018 10:47	14/04/2020 08:34		262–272							EMNLP '11				Association for Computational Linguistics	Stroudsburg, PA, USA												00; 100
CBKCNCUC	conferencePaper	2011	Shafiee, M. Ehsan; Zechman, Emily M.	Sociotechnical Simulation and Evolutionary Algorithm Optimization for Routing Siren Vehicles in a Water Distribution Contamination Event	Proceedings of the 13th Annual Conference Companion on Genetic and Evolutionary Computation	978-1-4503-0690-4		10.1145/2001858.2002046	http://doi.acm.org/10.1145/2001858.2002046		2011	13/11/2018 10:47	14/04/2020 08:35		543–550							GECCO '11				ACM	New York, NY, USA												optimization; agent-based modeling; threat management; water distribution contamination; 00; 100
S99KBSS6	conferencePaper	2011	Gomide, Janaína; Veloso, Adriano; Meira, Wagner, Jr.; Almeida, Virgílio; Benevenuto, Fabrício; Ferraz, Fernanda; Teixeira, Mauro	Dengue Surveillance Based on a Computational Model of Spatio-temporal Locality of Twitter	Proceedings of the 3rd International Web Science Conference	978-1-4503-0855-7		10.1145/2527031.2527049	http://doi.acm.org/10.1145/2527031.2527049		2011	13/11/2018 10:47	14/04/2020 08:34		3:1–3:8							WebSci '11				ACM	New York, NY, USA												data mining; Twitter; Dengue; spatio-temporal data mining; surveillance; web; 00; 110
LQSP32LJ	conferencePaper	2011	Leidig, Jonathan; Fox, Edward A.; Hall, Kevin; Marathe, Madhav; Mortveit, Henning	SimDL: A Model Ontology Driven Digital Library for Simulation Systems	Proceedings of the 11th Annual International ACM/IEEE Joint Conference on Digital Libraries	978-1-4503-0744-4		10.1145/1998076.1998091	http://doi.acm.org/10.1145/1998076.1998091		2011	13/11/2018 10:47	14/04/2020 08:34		81–84							JCDL '11				ACM	New York, NY, USA												collections; domain ontologies; simulations; 00; 100
HND6XC2X	conferencePaper	2011	Chodos, David; Stroulia, Eleni; King, Sharla	Developing a Virtual-world Simulation	Proceedings of the 3rd Workshop on Software Engineering in Health Care	978-1-4503-0585-3		10.1145/1987993.1988007	http://doi.acm.org/10.1145/1987993.1988007		2011	13/11/2018 10:47	14/04/2020 08:34		71–78							SEHC '11				ACM	New York, NY, USA												medical education; simulation-based training; virtual worlds; 00; 100
XLDEEFAE	conferencePaper	2011	Murphy, Christian; Raunak, M. S.; King, Andrew; Chen, Sanjian; Imbriano, Christopher; Kaiser, Gail; Lee, Insup; Sokolsky, Oleg; Clarke, Lori; Osterweil, Leon	On Effective Testing of Health Care Simulation Software	Proceedings of the 3rd Workshop on Software Engineering in Health Care	978-1-4503-0585-3		10.1145/1987993.1988003	http://doi.acm.org/10.1145/1987993.1988003		2011	13/11/2018 10:47	14/04/2020 08:35		40–47							SEHC '11				ACM	New York, NY, USA												metamorphic testing; oracle problem; software testing; 00; 110
T2L4YBQN	conferencePaper	2011	Merrick, Kathryn E.	A Computational Model of Achievement Motivation for Artificial Agents	The 10th International Conference on Autonomous Agents and Multiagent Systems - Volume 3	0-9826571-7-X 978-0-9826571-7-1			http://dl.acm.org/citation.cfm?id=2034396.2034421		2011	13/11/2018 10:47	14/04/2020 08:34		1067–1068							AAMAS '11				International Foundation for Autonomous Agents and Multiagent Systems	Richland, SC												achievement motivation; autonomous mental development; cognitive agents; computational models of motivation; virtual agents; 00; 100
GL5KQFKP	journalArticle	2011	Hoffmann, Leah	Data Optimization in Developing Nations	Commun. ACM		0001-0782	10.1145/1941487.1941495	http://doi.acm.org/10.1145/1941487.1941495		2011-05	13/11/2018 10:47	14/04/2020 08:34		18–20		5	54																					00; 100
I43T35W7	conferencePaper	2011	Diaz, Rafael; Behr, Joshua; Tulpule, Mandar	Energy Portfolio Simulation Considering Environmental and Public Health Impacts	Proceedings of the 2011 Emerging M&S Applications in Industry and Academia Symposium				http://dl.acm.org/citation.cfm?id=2048513.2048522		2011	13/11/2018 10:47	14/04/2020 08:34		38–45							EAIA '11				Society for Computer Simulation International	San Diego, CA, USA									<p>Emerging M and S Applications in Industry and Academia Symposium (EAIA 2011) / Spring Simulation Multiconference (SpringSim `11), Boston, MA, APR 03-07, 2011</p>			public health; simulation; system dynamics; energy portfolio; environmental pollution; 00; 100
YG8DJK98	conferencePaper	2011	Kounev, Samuel; Bender, Konstantin; Brosig, Fabian; Huber, Nikolaus; Okamoto, Russell	Automated Simulation-based Capacity Planning for Enterprise Data Fabrics	Proceedings of the 4th International ICST Conference on Simulation Tools and Techniques	978-1-936968-00-8			http://dl.acm.org/citation.cfm?id=2151054.2151060		2011	13/11/2018 10:47	14/04/2020 08:34		27–36							SIMUTools '11				ICST (Institute for Computer Sciences, Social-Informatics and Telecommunications Engineering)	ICST, Brussels, Belgium, Belgium												00; 100
8X7HH6BF	conferencePaper	2010	Barnes, Sean; Golden, Bruce; Wasil, Edward	A Dynamic Patient Network Model of Hospital-acquired Infections	Proceedings of the Winter Simulation Conference	978-1-4244-9864-2			http://dl.acm.org/citation.cfm?id=2433508.2433785		2010	13/11/2018 10:47	14/04/2020 08:34		2249–2260							WSC '10				Winter Simulation Conference	Baltimore, Maryland												00; 100
RFNSPNK4	conferencePaper	2010	Ismail, Khaled; Abo-Hamad, Waleed; Arisha, Amr	Integrating Balanced Scorecard and Simulation Modeling to Improve Emergency Department Performance in Irish Hospitals	Proceedings of the Winter Simulation Conference	978-1-4244-9864-2			http://dl.acm.org/citation.cfm?id=2433508.2433797	In the healthcare sector, there is a requirement for innovative solutions in managing the high levels of complexity and uncertainty within Emergency Departments (EDs). Simulation modeling is currently seen as a competent means of analyzing EDs, which allows changes effects to be understood and predicted more easily. The Balanced Scorecard (BSC), well-known performance management concept, has beco…	2010	13/11/2018 10:47	14/04/2020 08:34		2340–2351							WSC '10				Winter Simulation Conference	Baltimore, Maryland												1; agent based; 310
64XDT27G	conferencePaper	2010	Lizon, Natalia E.; Aleman, Dionne M.; Schwartz, Brian	Incorporating Healthcare Systems in Pandemic Models	Proceedings of the Winter Simulation Conference	978-1-4244-9864-2			http://dl.acm.org/citation.cfm?id=2433508.2433782	There are several models used to predict the spread of disease in apandemic, but few, if any, incorporate the effect of healthcare systems in preventing propagation of the disease. In areas where healthcare is easily available to the general public (specifically, countries with universal healthcare), the ability of infected individuals to receive rapid treatment should impact disease spread. Addi…	2010	13/11/2018 10:47	14/04/2020 08:34		2230–2236							WSC '10				Winter Simulation Conference	Baltimore, Maryland												00; 100
CUFFBJHE	conferencePaper	2010	Charfeddine, Moez; Montreuil, Benoit	Integrated Agent-oriented Modeling and Simulation of Population and Healthcare Delivery Network: Application to COPD Chronic Disease in a Canadian Region	Proceedings of the Winter Simulation Conference	978-1-4244-9864-2			http://dl.acm.org/citation.cfm?id=2433508.2433794	In this paper we introduce a framework for integrated agent-oriented modeling and simulation of the population with a specific chronic disease in a large region and of the network providing relevant healthcare services for this population. We illustrate the framework through the Chronic Obstructive Pulmonary Disease (COPD) population and healthcare delivery network in Quebec's capital region of C…	2010	13/11/2018 10:47	14/04/2020 08:34		2327–2339							WSC '10				Winter Simulation Conference	Baltimore, Maryland									<p>2010 Winter Simulation Conference, Baltimore, MD, DEC 05-08, 2010</p>			1; Agent Based; 420
B6UBIPCF	conferencePaper	2010	Jahangirian, Mohsen; Taylor, Simon J. E.; Young, Terry	Economics of Modeling and Simulation: Reflections and Implications for Healthcare	Proceedings of the Winter Simulation Conference	978-1-4244-9864-2			http://dl.acm.org/citation.cfm?id=2433508.2433789	Arguably, it is widely known that there is much activity in modeling & simulation (M&S) in healthcare, particularly in decision support and analysis for care delivery systems (CDS). This is supported by recent literature surveys. However, there is limited evidence of reported cost, success and impact. To attempt to investigate the so-called 'economics' of M&S in this area, this paper aims to depi…	2010	13/11/2018 10:47	14/04/2020 08:34		2283–2292							WSC '10				Winter Simulation Conference	Baltimore, Maryland												1; 100
5P5EPNUS	conferencePaper	2010	Gavrishchaka, Valeriy V.; Koepke, Mark E.; Ulyanova, Olga N.	Boosting-based Discovery of Multi-component Physiological Indicators: Applications to Express Diagnostics and Personalized Treatment Optimization	Proceedings of the 1st ACM International Health Informatics Symposium	978-1-4503-0030-8		10.1145/1882992.1883111	http://doi.acm.org/10.1145/1882992.1883111		2010	13/11/2018 10:47	14/04/2020 08:34		790–799							IHI '10				ACM	New York, NY, USA												boosting; ensemble learning algorithms; express diagnostics; heart rate variability; model combination; nonlinear dynamics; personalized and sport medicine; physiological modeling; rr time series; therapy optimization; 00; 100
PQGJ8T4F	conferencePaper	2010	Suhonen, Katja; Väätäjä, Heli	Assessing the Applicability of Modular Playability Heuristics for Evaluating Health-enhancing Games	Proceedings of the 14th International Academic MindTrek Conference: Envisioning Future Media Environments	978-1-4503-0011-7		10.1145/1930488.1930519	http://doi.acm.org/10.1145/1930488.1930519		2010	13/11/2018 10:47	14/04/2020 08:35		147–150							MindTrek '10				ACM	New York, NY, USA												health; education; exercise; games; heuristics; playability; 00; 110
UPDMDWVA	conferencePaper	2010	Noshadi, Hyduke; Dabiri, Foad; Meguerdichian, Saro; Potkonjak, Miodrag; Sarrafzadeh, Majid	Energy Optimization in Wireless Medical Systems Using Physiological Behavior	Wireless Health 2010	978-1-60558-989-3		10.1145/1921081.1921097	http://doi.acm.org/10.1145/1921081.1921097		2010	13/11/2018 10:47	14/04/2020 08:35		128–136							WH '10				ACM	New York, NY, USA												behavioral sensing; energy optimization; sensor selection; wearable medical systems; 00; 100
YDMR9DWJ	conferencePaper	2010	Kim, Taehyong; Ramanathan, Murali; Zhang, Aidong	A Graph-based Approach for Computational Model of Bone Microstructure	Proceedings of the First ACM International Conference on Bioinformatics and Computational Biology	978-1-4503-0438-2		10.1145/1854776.1854883	http://doi.acm.org/10.1145/1854776.1854883		2010	13/11/2018 10:47	14/04/2020 08:34		563–568							BCB '10				ACM	New York, NY, USA												00; 110
F7QYXSWY	conferencePaper	2010	Durand, Audrey; Gagné, Christian; Gardner, Marc-André; Rousseau, François; Giguère, Yves; Reinharz, Daniel	SCHNAPS: A Generic Population-based Simulator for Public Health Purposes	Proceedings of the 2010 Summer Computer Simulation Conference				http://dl.acm.org/citation.cfm?id=1999416.1999438	In this paper, we present SCHNAPS, a generic simulator designed for health care modelling and simulations, parametrizable by configuration files and usable by non-programmers such as public health specialists. SCHNAPS is a population-based simulator, using hybrid-state agents to simulate time-driven models. Its software architecture integrates some fundamental object oriented concepts to facilita…	2010	13/11/2018 10:47	14/04/2020 08:34		182–189							SCSC '10				Society for Computer Simulation International	San Diego, CA, USA												1; 100
JL3AX7YR	conferencePaper	2010	Zechman, Emily M.	Integrating Complex Adaptive System Simulation and Evolutionary Computation to Support Water Infrastructure Threat Management	Proceedings of the 12th Annual Conference Companion on Genetic and Evolutionary Computation	978-1-4503-0073-5		10.1145/1830761.1830807	http://doi.acm.org/10.1145/1830761.1830807		2010	13/11/2018 10:47	14/04/2020 08:35		1809–1816							GECCO '10				ACM	New York, NY, USA												agent-based modeling; threat management; water distribution security; 00; 100
NDPVNWLI	conferencePaper	2010	Koufi, V.; Malamateniou, F.; Vassilacopoulos, G.	An Agent-based Application of Personal Health Record in Homecare	Proceedings of the 3rd International Conference on PErvasive Technologies Related to Assistive Environments	978-1-4503-0071-1		10.1145/1839294.1839309	http://doi.acm.org/10.1145/1839294.1839309	Homecare is an important component of the continuum of care as it provides the potential to improve quality of life and quality of healthcare delivery while containing costs. Personal Health Record (PHR) systems constitute a technological infrastructure that can support greater flexibility for healthcare professionals and patients, thus allowing for more effective homecare services. In particular…	2010	13/11/2018 10:47	14/04/2020 08:34		12:1–12:6							PETRA '10				ACM	New York, NY, USA												homecare; personal health record; software agents; workflow systems; 1; agent based; 320
C8NUH5JV	conferencePaper	2010	Huang, Yuxia	Modeling the Severe Acute Respiratory Syndrome (SARS) Outbreak in Beijing: An Agent-based Approach	Proceedings of the 1st International Conference and Exhibition on Computing for Geospatial Research &#38; Application	978-1-4503-0031-5		10.1145/1823854.1823895	http://doi.acm.org/10.1145/1823854.1823895		2010	13/11/2018 10:47	14/04/2020 08:34		36:1–36:4							COM.Geo '10				ACM	New York, NY, USA												agent-based model; SARS; spatial-temporal simulation; 00; ******To read; 100
LWDBYZ3V	conferencePaper	2010	Arshad, Naveed; Akhtar, Ambreen; Khan, Sohaib; Durr-e-Sabih	Software Engineering for Simulation Systems in Medical Training: Some Initial Experiences	Proceedings of the 2010 ICSE Workshop on Software Engineering in Health Care	978-1-60558-973-2		10.1145/1809085.1809098	http://doi.acm.org/10.1145/1809085.1809098		2010	13/11/2018 10:47	14/04/2020 08:34		100–103							SEHC '10				ACM	New York, NY, USA												health education; simulation system; ultrasound; 00; 110
2DT8SF3B	conferencePaper	2010	Loseu, Vitali; Ghasemzadeh, Hassan; Jafari, Roozbeh	Toward Power Optimization for Communication Failure Recovery in Body Sensor Networks	Proceedings of the 1st ACM/IEEE International Conference on Cyber-Physical Systems	978-1-4503-0066-7		10.1145/1795194.1795222	http://doi.acm.org/10.1145/1795194.1795222		2010	13/11/2018 10:47	14/04/2020 08:34		198–198							ICCPS '10				ACM	New York, NY, USA												00; 100
749NEKVM	conferencePaper	2010	Gibbs, Jonathan D.; Sarjoughian, Hessam S.	Synchronizing DEVS/SOA Simulator with Ping Monitoring Application	Proceedings of the 2010 Spring Simulation Multiconference	978-1-4503-0069-8		10.1145/1878537.1878682	https://doi.org/10.1145/1878537.1878682		2010	13/11/2018 10:47	14/04/2020 08:34		139:1–139:7							SpringSim '10				Society for Computer Simulation International	San Diego, CA, USA												DEVS/SOA; ping; synchronization; 00; 100
VRDADWI2	conferencePaper	2010	Koizumi, Yoshinori; Nishida, Yoshifumi; Motomura, Yoichi; Miyazaki, Yusuke; Mizoguchi, Hiroshi	Presenting Potential Injury Risk by Biomechanical Simulation Based on Bodygraphic Injury Data	Proceedings of the 3rd International ICST Conference on Simulation Tools and Techniques	978-963-9799-87-5		10.4108/ICST.SIMUTOOLS2010.8732	https://doi.org/10.4108/ICST.SIMUTOOLS2010.8732		2010	13/11/2018 10:47	14/04/2020 08:34		76:1–76:6							SIMUTools '10				ICST (Institute for Computer Sciences, Social-Informatics and Telecommunications Engineering)	ICST, Brussels, Belgium, Belgium												hazard identification; impact biomechanics; injury informatics; injury prevention; injury surveillance; 00; 100
9SS6JYYF	conferencePaper	2010	Gopalakrishnan, S.	Emergent Digital Value Chain Optimizing Software Spend	Proceedings of the 3rd India Software Engineering Conference	978-1-60558-922-0		10.1145/1730874.1730876	http://doi.acm.org/10.1145/1730874.1730876		2010	13/11/2018 10:47	14/04/2020 08:34		111–112							ISEC '10				ACM	New York, NY, USA												business process; digital value chain; information infrastructure; 00; 100
RAW2P623	conferencePaper	2009	Faller, Stephen L., III; Flynn, C. Tanner; Ferrin, David M.	Simulating Health Care in Prison Systems	Winter Simulation Conference	978-1-4244-5771-7			http://dl.acm.org/citation.cfm?id=1995456.1995735		2009	13/11/2018 10:47	14/04/2020 08:34		2032–2041							WSC '09				Winter Simulation Conference	Austin, Texas												00; 100
YDE9RX9Z	conferencePaper	2009	Holm, Lene Berge; Dahl, Fredrik A.	Simulating the Effect of Physician Triage in the Emergency Department of Akershus University Hospital	Winter Simulation Conference	978-1-4244-5771-7			http://dl.acm.org/citation.cfm?id=1995456.1995718		2009	13/11/2018 10:47	14/04/2020 08:34		1896–1905							WSC '09				Winter Simulation Conference	Austin, Texas												00; 110
8J6HHES4	conferencePaper	2009	Rossetti, Manuel D.; Liu, Yanchao	Simulating SKU Proliferation in a Health Care Supply Chain	Winter Simulation Conference	978-1-4244-5771-7			http://dl.acm.org/citation.cfm?id=1995456.1995779		2009	13/11/2018 10:47	14/04/2020 08:35		2365–2374							WSC '09				Winter Simulation Conference	Austin, Texas												00; 100
3IUDS5JS	conferencePaper	2009	Lee, Young M.; Ghosh, Soumyadip; Ettl, Markus	Simulating Distribution of Emergency Relief Supplies for Disaster Response Operations	Winter Simulation Conference	978-1-4244-5771-7			http://dl.acm.org/citation.cfm?id=1995456.1995837		2009	13/11/2018 10:47	14/04/2020 08:34		2797–2808							WSC '09				Winter Simulation Conference	Austin, Texas												00; 100
LBEWXDUY	conferencePaper	2009	Brailsford, Sally C.; Bolt, Timothy; Connell, Con; Klein, Jonathan H.; Patel, Brijesh	Stakeholder Engagement in Health Care Simulation	Winter Simulation Conference	978-1-4244-5771-7			http://dl.acm.org/citation.cfm?id=1995456.1995711	The RIGHT project (Research Into Global Healthcare Tools, http://www.right.org.uk/) is a collaborative project involving five British universities, funded by the UK's Engineering and Physical Sciences Research Council. Phase 1 of the project is due to be completed in October 2009, and this paper describes one strand of the research, namely identifying some of the issues with involving stakeholder…	2009	13/11/2018 10:47	14/04/2020 08:34		1840–1849							WSC '09				Winter Simulation Conference	Austin, Texas												1; ******To read; 100
ZWEYS3TP	conferencePaper	2009	Wynter, Sharolyn A.; Ivy, Julie E.	Simulating Public Health Emergency Response: A Case Study of the 2004 North Carolina State Fair E. Coli Outbreak	Winter Simulation Conference	978-1-4244-5771-7			http://dl.acm.org/citation.cfm?id=1995456.1995726		2009	13/11/2018 10:47	14/04/2020 08:35		1957–1968							WSC '09				Winter Simulation Conference	Austin, Texas												00; 100
JIQ4JW8Y	conferencePaper	2009	Papageorgiou, Christos; Birkos, Konstantinos; Dagiuklas, Tasos; Kotsopoulos, Stavros	Simulating Mission Critical Mobile Ad Hoc Networks	Proceedings of the 4th ACM Workshop on Performance Monitoring and Measurement of Heterogeneous Wireless and Wired Networks	978-1-60558-621-2		10.1145/1641913.1641934	http://doi.acm.org/10.1145/1641913.1641934		2009	13/11/2018 10:47	14/04/2020 08:35		143–150							PM2HW2N '09				ACM	New York, NY, USA												ad hoc networks; mission critical; mobility model; ns-2; obstacles; 00; 100
AWAVDUES	conferencePaper	2009	Bisset, Keith R.; Chen, Jiangzhuo; Feng, Xizhou; Kumar, V.S. Anil; Marathe, Madhav V.	EpiFast: A Fast Algorithm for Large Scale Realistic Epidemic Simulations on Distributed Memory Systems	Proceedings of the 23rd International Conference on Supercomputing	978-1-60558-498-0		10.1145/1542275.1542336	http://doi.acm.org/10.1145/1542275.1542336		2009	13/11/2018 10:47	14/04/2020 08:34		430–439							ICS '09				ACM	New York, NY, USA												simulation; epidemics; distributed memory; parallel algorithm; seir; social contact network; 00; 110
BJU45GBI	conferencePaper	2009	Temime, Laura; Pannet, Yohan; Kardas, Lidia; Opatowski, Lulla; Guillemot, Didier; Boëlle, Pierre-Yves	NOSOSIM: An Agent-based Model of Pathogen Circulation in a Hospital Ward	Proceedings of the 2009 Spring Simulation Multiconference				http://dl.acm.org/citation.cfm?id=1639809.1639819		2009	13/11/2018 10:47	14/04/2020 08:35		9:1–9:8							SpringSim '09				Society for Computer Simulation International	San Diego, CA, USA												epidemiology; agent-based modeling; hospital; MRSA; nosocomial infections; VRE; 00; 100
466E4ILB	conferencePaper	2008	Khurma, Nancy; Bacioiu, Gheorghe M.; Pasek, Zbigniew J.	Simulation-based Verification of Lean Improvement for Emergency Room Process	Proceedings of the 40th Conference on Winter Simulation	978-1-4244-2708-6			http://dl.acm.org/citation.cfm?id=1516744.1517006		2008	13/11/2018 10:47	14/04/2020 08:34		1490–1499							WSC '08				Winter Simulation Conference	Miami, Florida												1; 00; 110
ZWLGQ7SA	conferencePaper	2008	Lee, Young M.	Analyzing Dispensing Plan for Emergency Medical Supplies in the Event of Bioterrorism	Proceedings of the 40th Conference on Winter Simulation	978-1-4244-2708-6			http://dl.acm.org/citation.cfm?id=1516744.1517201		2008	13/11/2018 10:47	14/04/2020 08:34		2600–2608							WSC '08				Winter Simulation Conference	Miami, Florida												00; 100
WFA98KHR	conferencePaper	2008	Giachetti, Ronald E.	A Simulation Study of Interventions to Reduce Appointment Lead-time and Patient No-show Rate	Proceedings of the 40th Conference on Winter Simulation	978-1-4244-2708-6			http://dl.acm.org/citation.cfm?id=1516744.1517001	A problem in health care is the lengthy waiting time for patients to receive an appointment. Long appointment delays cause patient dissatisfaction with the health care clinic and also has clinical ramifications. Long appointment delays are also found to increase patient no-shows, which further wastes medical resources and leads to a decrease in clinical care. A model of the health care clinic is …	2008	13/11/2018 10:47	14/04/2020 08:34		1463–1468							WSC '08				Winter Simulation Conference	Miami, Florida												System dynamics; 1; 310
LE56LBQQ	conferencePaper	2008	Bauer, David W., Jr.; Mohtashemi, Mojdeh	An Application of Parallel Monte Carlo Modeling for Real-time Disease Surveillance	Proceedings of the 40th Conference on Winter Simulation	978-1-4244-2708-6			http://dl.acm.org/citation.cfm?id=1516744.1516927		2008	13/11/2018 10:47	14/04/2020 08:34		1029–1037							WSC '08				Winter Simulation Conference	Miami, Florida												00; 110
N3IIC5JN	conferencePaper	2008	Chahal, Kirandeep; Eldabi, Tillal	Applicability of Hybrid Simulation to Different Modes of Governance in UK Healthcare	Proceedings of the 40th Conference on Winter Simulation	978-1-4244-2708-6			http://dl.acm.org/citation.cfm?id=1516744.1517002	Healthcare organizations exhibit both detailed and dynamic complexity. Effective and sustainable decision-making in healthcare requires tools that can comprehend this complexity. Discrete event simulation (DES) due to its ability to capture detail complexity is widely used for operational decision making. However at the strategic level, System Dynamics (SD) with its focus on a holistic perspectiv…	2008	13/11/2018 10:47	14/04/2020 08:34		1469–1477							WSC '08				Winter Simulation Conference	Miami, Florida												210; Hybrid Simulation
UX378IZG	conferencePaper	2008	Yaesoubi, Reza; Roberts, Stephen D.	How Much is a Health Insurer Willing to Pay for Colorectal Cancer Screening Tests?	Proceedings of the 40th Conference on Winter Simulation	978-1-4244-2708-6			http://dl.acm.org/citation.cfm?id=1516744.1517029		2008	13/11/2018 10:47	14/04/2020 08:35		1624–1631							WSC '08				Winter Simulation Conference	Miami, Florida												00; 100
RGMEXDPT	conferencePaper	2008	Cowan, Brent; Shelley, Matthew; Sabri, Hamed; Kapralos, Bill; Hogue, Andrew; Hogan, Michelle; Jenkin, Michael; Goldsworthy, Sandra; Rose, Louise; Dubrowski, Adam	Interprofessional Care Simulator for Critical Care Education	Proceedings of the 2008 Conference on Future Play: Research, Play, Share	978-1-60558-218-4		10.1145/1496984.1497043	http://doi.acm.org/10.1145/1496984.1497043		2008	13/11/2018 10:47	14/04/2020 08:34		260–261							Future Play '08				ACM	New York, NY, USA												active learning; interporfessional education; serious games; 00; 110
EG7IN2BJ	conferencePaper	2008	Liang, Yun; Ju, Lei; Chakraborty, Samarjit; Mitra, Tulika; Roychoudhury, Abhik	Cache-aware Optimization of BAN Applications	Proceedings of the 6th IEEE/ACM/IFIP International Conference on Hardware/Software Codesign and System Synthesis	978-1-60558-470-6		10.1145/1450135.1450170	http://doi.acm.org/10.1145/1450135.1450170		2008	13/11/2018 10:47	14/04/2020 08:34		149–154							CODES+ISSS '08				ACM	New York, NY, USA												mobile devices; body-area networks; cache; sensor networks; 00; 100
7HTYS3VN	conferencePaper	2008	Shopf, Jeremy; Barczak, Joshua; Oat, Christopher; Tatarchuk, Natalya	March of the Froblins: Simulation and Rendering Massive Crowds of Intelligent and Detailed Creatures on GPU	ACM SIGGRAPH 2008 Games			10.1145/1404435.1404439	http://doi.acm.org/10.1145/1404435.1404439		2008	13/11/2018 10:47	14/04/2020 08:35		52–101							SIGGRAPH '08				ACM	New York, NY, USA												00; 100
2C7RPBZS	conferencePaper	2008	Pasdirtz, George W.	Technology and the Health Care Quadrilemma: A Test	Proceedings of the 2008 Spring Simulation Multiconference	1-56555-319-5			http://dl.acm.org/citation.cfm?id=1400549.1400623		2008	13/11/2018 10:47	14/04/2020 08:35		491–496							SpringSim '08				Society for Computer Simulation International	San Diego, CA, USA												counterfactual history; health care quadrillema; state-space models; technology; 00; 100
XNISRJ52	conferencePaper	2008	Li, Jiahua; Zhou, Yue; Ishino, Fukuya	Using Simulation to Improve Outpatient Appointment System with Minimum Change	Proceedings of the 2008 Spring Simulation Multiconference	1-56555-319-5			http://dl.acm.org/citation.cfm?id=1400549.1400626		2008	13/11/2018 10:47	14/04/2020 08:34		507–512							SpringSim '08				Society for Computer Simulation International	San Diego, CA, USA												outpatient; appointment system; clinic; scheduling; 00; 100
QJF4QQUF	conferencePaper	2008	Ghasemzadeh, Hassan; Guenterberg, Eric; Gilani, Katherine; Jafari, Roozbeh	Action Coverage Formulation for Power Optimization in Body Sensor Networks	Proceedings of the 2008 Asia and South Pacific Design Automation Conference	978-1-4244-1922-7			http://dl.acm.org/citation.cfm?id=1356802.1356911		2008	13/11/2018 10:47	14/04/2020 08:34		446–451							ASP-DAC '08				IEEE Computer Society Press	Los Alamitos, CA, USA												00; 100
Y69X6Q7A	conferencePaper	2007	Davies, Ruth	"See and Treat" or "See" and "Treat" in an Emergency Department	Proceedings of the 39th Conference on Winter Simulation: 40 Years! The Best is Yet to Come	1-4244-1306-0			http://dl.acm.org/citation.cfm?id=1351542.1351811		2007	13/11/2018 10:47	14/04/2020 08:34		1519–1522							WSC '07				IEEE Press	Piscataway, NJ, USA												00; 110
66BVJEFV	conferencePaper	2007	Miller, Martin; Ferrin, David; Ashby, Marshall; Flynn, Tanner; Shahi, Niloo	Merging Six Emergency Departments into One: A Simulation Approach	Proceedings of the 39th Conference on Winter Simulation: 40 Years! The Best is Yet to Come	1-4244-1306-0			http://dl.acm.org/citation.cfm?id=1351542.1351824	Simulation of existing systems can reinforce a Subject Matter Expert's gut feelings. However, it is more difficult to develop intuition for proposed systems, particularly when considering the consolidation of multiple systems. This paper discusses the use of simulation to determine the operational ramifications of combining six Emergency Departments into one of the largest in the country. Each of…	2007	13/11/2018 10:47	14/04/2020 08:34		1574–1578							WSC '07				IEEE Press	Piscataway, NJ, USA												00; ******To read; 100
YZ7DJIXS	conferencePaper	2007	Chi, Hongmei; Zhao, Lang	A Conceptual Model to Support the Integration of Inter-organizational Healthcare Information Systems	Proceedings of the 39th Conference on Winter Simulation: 40 Years! The Best is Yet to Come	1-4244-1306-0			http://dl.acm.org/citation.cfm?id=1351542.1351968	The inability to share information across systems is just one of the major impediments in the health care business that hinders progress towards efficiency and cost-effectiveness. This poster investigates workflow involvement of healthcare process in order to support and complement the transition of information and tasks among different healthcare organizations. This research examined dataflow be…	2007	13/11/2018 10:47	14/04/2020 08:34		2368–2368							WSC '07				IEEE Press	Piscataway, NJ, USA												1; 110
5BK227SY	conferencePaper	2007	Tayfur, Esengul; Taaffe, Kevin	Allocation of Resources for Hospital Evacuations via Simulation	Proceedings of the 39th Conference on Winter Simulation: 40 Years! The Best is Yet to Come	1-4244-1306-0			http://dl.acm.org/citation.cfm?id=1351542.1351742		2007	13/11/2018 10:47	14/04/2020 08:35		1148–1154							WSC '07				IEEE Press	Piscataway, NJ, USA												00; 100
TN8GRPRX	conferencePaper	2007	Gunal, Murat M.; Pidd, Michael	Interconnected DES Models of Emergency, Outpatient, and Inpatient Departments of a Hospital	Proceedings of the 39th Conference on Winter Simulation: 40 Years! The Best is Yet to Come	1-4244-1306-0			http://dl.acm.org/citation.cfm?id=1351542.1351800	National Health Service (NHS) performance targets in England have put pressure on hospital management to reduce waiting times. The stochastic nature of emergency patient arrivals creates problems for capacity planning for elective patients. We present a whole hospital model which can be used at policy level to investigate cause and effect relations, such as effects of increased emergency arrival …	2007	13/11/2018 10:47	14/04/2020 08:34		1461–1466							WSC '07				IEEE Press	Piscataway, NJ, USA												discrete event simulation; 1; 310
7ZJSBQNN	conferencePaper	2007	Kale, Neelesh; Zottolo, Marcelo; Ülgen, Onur M.; Williams, Edward J.	Simulation Improves End-of-line Sortation and Material Handling Pickup Scheduling at Appliance Manufacturer	Proceedings of the 39th Conference on Winter Simulation: 40 Years! The Best is Yet to Come	1-4244-1306-0			http://dl.acm.org/citation.cfm?id=1351542.1351875		2007	13/11/2018 10:47	14/04/2020 08:34		1863–1868							WSC '07				IEEE Press	Piscataway, NJ, USA												100
J3GHPU9J	journalArticle	2007	Kopec, Danny; Tamang, Suzanne	Failures in Complex Systems: Case Studies, Causes, and Possible Remedies	SIGCSE Bull.		0097-8418	10.1145/1272848.1272905	http://doi.acm.org/10.1145/1272848.1272905	Computers are the pervasive technology of our time. As computers become critically tied to human life, it also becomes more important that interactions with them are under control. They are no longer a novelty, but are integrated into the fabric of our world, performing both high and low-level tasks. That is, computers may be used to eliminate heavy, redundant work and more sophisticated machines…	2007-06	13/11/2018 10:47	14/04/2020 08:34		180–184		2	39																					complex systems; human errors; medical errors; safety-critical systems; software bugs; software engineering; technical disasters; 1; 100
5UELLWH6	conferencePaper	2006	Mustafee, Navonil; Taylor, Simon J. E.; Katsaliaki, Korina; Brailsford, Sally	Distributed Simulation with COTS Simulation Packages: A Case Study in Health Care Supply Chain Simulation	Proceedings of the 38th Conference on Winter Simulation	1-4244-0501-7			http://dl.acm.org/citation.cfm?id=1218112.1218318		2006	13/11/2018 10:47	14/04/2020 08:35		1136–1142							WSC '06				Winter Simulation Conference	Monterey, California												00; 100
RDNFLFNF	conferencePaper	2006	Gunal, Murat M.; Pidd, Michael	Understanding Accident and Emergency Department Performance Using Simulation	Proceedings of the 38th Conference on Winter Simulation	1-4244-0501-7			http://dl.acm.org/citation.cfm?id=1218112.1218197	As part of a larger project examining the effect of performance targets on UK hospitals, we present a simulation of an Accident and Emergency (A&E) Department. Performance targets are an important part of the National Health Service (NHS) performance assessment regime in the UK. Pressures on A&Es force the medical staff to take actions meeting these targets with limited resources. We used simulat…	2006	13/11/2018 10:47	14/04/2020 08:34		446–452							WSC '06				Winter Simulation Conference	Monterey, California												1; Discrete event; 310
UEJCQJ7G	conferencePaper	2006	Patvivatsiri, Lisa	A Simulation Model for Bioterrorism Preparedness in an Emergency Room	Proceedings of the 38th Conference on Winter Simulation	1-4244-0501-7			http://dl.acm.org/citation.cfm?id=1218112.1218208		2006	13/11/2018 10:47	14/04/2020 08:35		501–508							WSC '06				Winter Simulation Conference	Monterey, California												00; 100
MA7CIQRB	conferencePaper	2006	Ruohonen, Toni; Neittaanmäki, Pekka; Teittinen, Jorma	Simulation Model for Improving the Operation of the Emergency Department of Special Health Care	Proceedings of the 38th Conference on Winter Simulation	1-4244-0501-7			http://dl.acm.org/citation.cfm?id=1218112.1218198	This paper presents a simulation model which describes the operations in the Emergency Department of Special Health Care at the Central Hospital of Jyväskylä, Finland. It can be used to test different process scenarios, allocate resources and perform activity based cost analysis. By using the simulation model we demonstrate a new operational method, which makes the operation of the Emergency Depa…	2006	13/11/2018 10:47	14/04/2020 08:34		453–458							WSC '06				Winter Simulation Conference	Monterey, California												00; Review
P2M63LN6	conferencePaper	2006	Brailsford, Sally C.; Sykes, Jennifer; Harper, Paul R.	Incorporating Human Behavior in Healthcare Simulation Models	Proceedings of the 38th Conference on Winter Simulation	1-4244-0501-7			http://dl.acm.org/citation.cfm?id=1218112.1218201	For many years, simulation has been used to evaluate the outcomes from medical interventions designed to improve patients' health. However in practice these outcomes can be greatly affected by patient behavior. For example, patients may not complete a course of a prescribed medication because they find the side-effects unpleasant. A study designed to evaluate this medication which ignores such be…	2006	13/11/2018 10:47	14/04/2020 08:34		466–472							WSC '06				Winter Simulation Conference	Monterey, California												1; 100
MMVUN8YZ	conferencePaper	2005	Koelling, Patrick; Schwandt, Michael J.	Health Systems: A Dynamic System—benefits from System Dynamics	Proceedings of the 37th Conference on Winter Simulation	0-7803-9519-0			http://dl.acm.org/citation.cfm?id=1162708.1162939	Operations researchers, industrial engineers, and simulation analysts have applied their knowledge and skills to the health care system for a long time. This complex system needs their help today more than ever. The ever-growing need to understand and improve system performance challenges researchers to apply all the tools at their disposal. One of these tools that is getting increased attention …	2005	13/11/2018 10:47	14/04/2020 08:34		1321–1327							WSC '05				Winter Simulation Conference	Orlando, Florida												System dynamics; 1; 110
S2X3EQCU	conferencePaper	2005	White, K. Preston, Jr.	A Survey of Data Resources for Simulating Patient Flows in Healthcare Delivery Systems	Proceedings of the 37th Conference on Winter Simulation	0-7803-9519-0			http://dl.acm.org/citation.cfm?id=1162708.1162869		2005	13/11/2018 10:47	14/04/2020 08:35		926–935							WSC '05				Winter Simulation Conference	Orlando, Florida												00; ******To read; 100
W59TENTJ	conferencePaper	2005	Spry, Charles W.; Lawley, Mark A.	Evaluating Hospital Pharmacy Staffing and Work Scheduling Using Simulation	Proceedings of the 37th Conference on Winter Simulation	0-7803-9519-0			http://dl.acm.org/citation.cfm?id=1162708.1163102	With increasing healthcare costs, an aging population, and a shortage of trained personnel it is becoming increasingly important for hospital pharmacy management to make good operational decisions. In the case of hospital inpatient pharmacies, making decisions about staffing and work scheduling is difficult due to the complexity of the systems used and the variation in the orders to be filled. In…	2005	13/11/2018 10:47	14/04/2020 08:35		2256–2263							WSC '05				Winter Simulation Conference	Orlando, Florida												00; 140
JE9M7YEJ	conferencePaper	2005	Huang, Hsing-Jung; Chang, Ting-Hao; Hu, Shu-Yu; Huang, Polly	Magnetic Diffusion: Disseminating Mission-critical Data for Dynamic Sensor Networks	Proceedings of the 8th ACM International Symposium on Modeling, Analysis and Simulation of Wireless and Mobile Systems	1-59593-188-0		10.1145/1089444.1089468	http://doi.acm.org/10.1145/1089444.1089468		2005	13/11/2018 10:47	14/04/2020 08:34		134–141							MSWiM '05				ACM	New York, NY, USA												data dissemination; sensor network; 00; 100
9FEKGCD9	conferencePaper	2005	Simmons, David R.; Edwards, Maura; MacPherson, Lorna M. D.; Stephen, Kenneth; McKerlie, Robert A.	The Simulation of Dental Fluorosis	Proceedings of the 2Nd Symposium on Applied Perception in Graphics and Visualization	1-59593-139-2		10.1145/1080402.1080439	http://doi.acm.org/10.1145/1080402.1080439		2005	13/11/2018 10:47	14/04/2020 08:35		159–159							APGV '05				ACM	New York, NY, USA												00; 100
BZ5D2AHD	conferencePaper	2004	Sinreich, David; Marmor, Yariv N.	A Simple and Intuitive Simulation Tool for Analyzing Emergency Department Operations	Proceedings of the 36th Conference on Winter Simulation	0-7803-8786-4			http://dl.acm.org/citation.cfm?id=1161734.1162107	In recent years hospitals have been vigorously searching for ways to reduce costs and improve productivity. One tool, simulation, is now widely accepted as an effective method for assisting management in evaluating different operational alternatives. It can help improve existing Emergency Departments (EDs) and assist in planning and designing new EDs. In order to increase the acceptance of simula…	2004	13/11/2018 10:47	14/04/2020 08:34		1994–2002							WSC '04				Winter Simulation Conference	Washington, D.C.												discrete event simulation; 1; 310
4QG6HCJY	conferencePaper	2004	Ramakrishnan, Sreekanth; Nagarkar, Kaustubh; DeGennaro, Monice; Srihari, Krishnaswami; Courtney, Andrea K.; Emick, Frank	A Study of the CT Scan Area of a Healthcare Provider	Proceedings of the 36th Conference on Winter Simulation	0-7803-8786-4			http://dl.acm.org/citation.cfm?id=1161734.1162112		2004	13/11/2018 10:47	14/04/2020 08:35		2025–2031							WSC '04				Winter Simulation Conference	Washington, D.C.												00; 100
WUJ2PF3C	conferencePaper	2004	Pollak, Eytan; Falash, Mark; Ingraham, Lorie; Gottesman, Vivian	Operational Analysis Framework for Emergency Operations Center Preparedness Training	Proceedings of the 36th Conference on Winter Simulation	0-7803-8786-4			http://dl.acm.org/citation.cfm?id=1161734.1161888		2004	13/11/2018 10:47	14/04/2020 08:35		839–848							WSC '04				Winter Simulation Conference	Washington, D.C.												00; 110
2S9XSKGF	conferencePaper	2003	Morrison, Bradley P.; Bird, Barbara C.	Healthcare Process Analysis: A Methodology for Modeling Front Office and Patient Care Processes in Ambulatory Health Care	Proceedings of the 35th Conference on Winter Simulation: Driving Innovation	0-7803-8132-7			http://dl.acm.org/citation.cfm?id=1030818.1031078		2003	13/11/2018 10:47	14/04/2020 08:35		1882–1886							WSC '03				Winter Simulation Conference	New Orleans, Louisiana												00; 100
CEUQ7QSY	conferencePaper	2002	Andrews, Gail; MacKinnon, Kimberley A.; Yoon, Susan	Using "Thinking Tags" with Kindergarten Children: A Dental Health Simulation	Proceedings of the Conference on Computer Support for Collaborative Learning: Foundations for a CSCL Community				http://dl.acm.org/citation.cfm?id=1658616.1658740		2002	13/11/2018 10:47	14/04/2020 08:34		597–598							CSCL '02				International Society of the Learning Sciences	Boulder, Colorado												technology; participatory simulation; dental health; discourse; science; thinking tags; 00; 100
4Q2XALY7	conferencePaper	2001	Alexopoulos, Christos; Goldsman, David; Fontanesi, John; Sawyer, Mark; De Guire, Michelle; Kopald, David; Holcomb, Kathy	Healthcare I: A Discrete-event Simulation Application for Clinics Serving the Poor	Proceedings of the 33Nd Conference on Winter Simulation	0-7803-7309-X			http://dl.acm.org/citation.cfm?id=564124.564326	Healthcare management operates in an environment of aggressive pricing, tough competition, and rapidly changing guidelines. Computer simulation models are increasingly used by large healthcare institutions to meet these challenges. However, small healthcare facilities serving the poor are equally in need of meeting these challenges but lack the finances and personnel required to develop and imple…	2001	13/11/2018 10:47	14/04/2020 08:34		1386–1391							WSC '01				IEEE Computer Society	Washington, DC, USA												00; 100
HP37EZLZ	conferencePaper	2000	Baldwin, Lynne P.; Eldabi, Tillal; Paul, Ray J.; Burroughs, Andrew K.	Using Simulation for the Economic Evaluation of Liver Transplantation	Proceedings of the 32Nd Conference on Winter Simulation	0-7803-6582-8			http://dl.acm.org/citation.cfm?id=510378.510665		2000	13/11/2018 10:47	14/04/2020 08:34		1963–1970							WSC '00				Society for Computer Simulation International	San Diego, CA, USA												00; 100
SQTJPBLF	conferencePaper	2016	Alvarado, Michelle; Lawley, Mark; Yan Li	Healthcare simulation tutorial: Methods, challenges, and opportunities	2016 Winter Simulation Conference (WSC)	978-1-5090-4486-3		10.1109/WSC.2016.7822092	http://ieeexplore.ieee.org/document/7822092/	Simulation in healthcare is becoming an increasingly important methodology for systems improvement projects. For any given project, the simulation methodology to be used is highly application-dependent. The majority of healthcare simulation models are performed with one of three methodologies: discrete-event simulation, system dynamics, or agent-based modeling. In this tutorial we will present ex…	2016-12	13/11/2018 10:47	14/04/2020 08:34	13/11/2018 10:07	236-247						Healthcare simulation tutorial					IEEE	Washington, DC, USA						Crossref						1; 100
9V26HTQB	conferencePaper	2012	Djanatliev, Anatoli; German, Reinhard; Kolominsky-Rabas, Peter; Hofmann, Bernd M.	Hybrid simulation with loosely coupled system dynamics and agent-based models for Prospective Health Technology Assessments	Proceedings Title: Proceedings of the 2012 Winter Simulation Conference (WSC)	978-1-4673-4782-2 978-1-4673-4779-2 978-1-4673-4780-8 978-1-4673-4781-5		10.1109/WSC.2012.6465024	http://ieeexplore.ieee.org/document/6465024/	Due to the ageing of the world population, the demand for technology innovations in healthcare is growing rapidly. All stakeholders (e.g., patients, healthcare providers and health industry) can take profit of innovative products, but the development degenerates often into a time consuming and cost-intensive process. Prospective Health Technology Assessment (ProHTA) is a new approach that combine…	2012-12	13/11/2018 10:47	14/04/2020 08:34	13/11/2018 10:07	01-Dec											IEEE	Berlin, Germany						Crossref						System dynamics; 1; agent based; 320
5JHUBA5A	conferencePaper	2007	Gibson, Ian W.; Lease, Bovis Lend	An approach to hospital planning and design using discrete event simulation	2007 Winter Simulation Conference	978-1-4244-1305-8 978-1-4244-1306-5		10.1109/WSC.2007.4419763	http://ieeexplore.ieee.org/document/4419763/	Recent reports have established the need for change in the US health system. Building projects can play an important role in enabling change to support organizational objectives. The current major investment in hospital construction in the US provides an opportunity to improve health service. Planning and design of hospitals generally uses benchmarks and experience without rigorous analysis of pr…	2007-12	13/11/2018 10:47	14/04/2020 08:34	13/11/2018 10:07	1501-1509											IEEE	Washington, DC, USA						Crossref						Discrete event simulation; 1; X
TZ9BJPSU	conferencePaper	2010	Worth, Travis; Uzsoy, Reha; Samoff, Erika; Meyer, Anne-Marie; Maillard, Jean-Marie; Wendelboe, Aaron M.	Modelling the response of a public health department to infectious disease	Proceedings of the 2010 Winter Simulation Conference	978-1-4244-9866-6		10.1109/WSC.2010.5678917	http://ieeexplore.ieee.org/document/5678917/	We present a discrete-event simulation model of the response of a local public health department (LHD) to pertussis cases. We take a comprehensive view of public health actions, beginning with detection of an individual patient, confirmation of the case by physician and lab tests, and contact tracing and isolation of contacts by LHD personnel. We explicitly model the information transfer between …	2010-12	13/11/2018 10:47	14/04/2020 08:34	13/11/2018 10:08	2185-2198											IEEE	Baltimore, MD, USA						Crossref						1; Discrete event; 320
9GPLQWDZ	conferencePaper	2015	Eatock, Julie; Lord, Joanne; Trapero-Bertran, Marta; Anagnostou, Anastasia	Discrete event simulation of whole care pathways to estimate cost-effectiveness in Clinical Guidelines	2015 Winter Simulation Conference (WSC)	978-1-4673-9743-8		10.1109/WSC.2015.7408267	http://ieeexplore.ieee.org/document/7408267/	For pragmatic reasons, cost-effectiveness analyses performed for NICE Clinical Guidelines use a piecemeal approach, evaluating only selected aspects of diagnosis, treatment or care. A Whole Pathway approach, considering diagnosis-to-death, may provide more realistic estimates of costs and health outcomes, taking account of the healthcare context and individual risk factors, history and choices fo…	2015-12	13/11/2018 10:47	14/04/2020 08:34	13/11/2018 10:08	1447-1458											IEEE	Huntington Beach, CA, USA						Crossref						1; Discrete event; 320
DQC82TBN	conferencePaper	2012	Okhmatovskaia, Anya; Buckeridge, David L.; Shaban-Nejad, Arash; Sutcliffe, Andrew; Kopec, Jacek A.; Fines, Philippe; Wolfson, Michael C.	SimPHO: An ontology for simulation modeling of population health	Proceedings Title: Proceedings of the 2012 Winter Simulation Conference (WSC)	978-1-4673-4782-2 978-1-4673-4779-2 978-1-4673-4780-8 978-1-4673-4781-5		10.1109/WSC.2012.6465128	http://ieeexplore.ieee.org/document/6465128/	Simulation modeling of population health is being used increasingly for epidemiology research and public health policy-making. However, the impact of population health simulation models is inhibited by their complexity and the lack of established standards to describe these models. To address this issue, we are developing the Ontology for Simulation Modeling of Population Health (SimPHO) - a form…	2012-12	13/11/2018 10:47	14/04/2020 08:35	13/11/2018 10:08	01-Dec						SimPHO					IEEE	Berlin, Germany						Crossref			<p>Winter Simulation Conference (WSC), Berlin, GERMANY, DEC 09-12, 2012</p>			1; ******To read; 110
9DSFZRD9	conferencePaper	2011	Roberts, Stephen D.	Tutorial on the simulation of healthcare systems	Proceedings of the 2011 Winter Simulation Conference (WSC)	978-1-4577-2109-0 978-1-4577-2108-3 978-1-4577-2106-9 978-1-4577-2107-6		10.1109/WSC.2011.6147860	http://ieeexplore.ieee.org/document/6147860/	For a variety of reasons, simulation has enjoyed widespread application in health care and health care delivery systems. Although the dominant modeling methodology is discrete event simulation, numerous studies employ system dynamics, agent-based simulation, and hybrid/combined methods. Software has been increasingly adapted to health care through enhanced visualizations and modeling. Virtually e…	2011-12	13/11/2018 10:47	14/04/2020 08:35	13/11/2018 10:08	1403-1414											IEEE	Phoenix, AZ, USA						Crossref						1; ******To read; 100
RG4EGQW5	conferencePaper	2015	Augusto, Vincent; Rejeb, Olfa; Xie, Xiaolan; Aloui, Saber; Perrier, Lionel; Biron, Pierre; Durand, Thierry	Performance evaluation of Health Information Systems using ARIS modeling and discrete-event simulation	2015 Winter Simulation Conference (WSC)	978-1-4673-9743-8		10.1109/WSC.2015.7408272	http://ieeexplore.ieee.org/document/7408272/	Innovation and health-care funding reforms have contributed to the deployment of Information and Communication Technology (ICT) to improve patient care. Many health-care organizations considered the application of ICT as a crucial key to enhance health-care management. This paper aims at providing a global methodology to assess the organizational impact of high-level Health Information System (HI…	2015-12	13/11/2018 10:47	14/04/2020 08:34	13/11/2018 10:08	1503-1514											IEEE	Huntington Beach, CA, USA						Crossref						1; Discrete event; 320
V5FCZ5DE	conferencePaper	2007	Bosire, Joshua; Wang, Shengyong; Gandhi, Tejas; Srihari, Krishnaswami	Comparing simulation alternatives based on quality expectations	2007 Winter Simulation Conference	978-1-4244-1305-8 978-1-4244-1306-5		10.1109/WSC.2007.4419776	http://ieeexplore.ieee.org/document/4419776/	Computed Tomography (CT) is one of the fastest growing diagnostic imaging procedures. Rapid advances in imaging technologies in conjunction with their widening adoption are some of the issues that are compelling healthcare providers to restructure their systems as they seek to offer a higher quality of care to a growing volume of patients. This paper presents the application of simulation to faci…	2007-12	13/11/2018 10:47	14/04/2020 08:34	13/11/2018 10:08	1579-1585											IEEE	Washington, DC, USA						Crossref						Discrete event simulation; 1; 100
J6PA4WCD	conferencePaper	2015	Williams, Roy; Williams, Scott; Das, Amar	Using agent-based simulation to understand populatation dynamics and coevolution in host-pathogen relationships	2015 Winter Simulation Conference (WSC)	978-1-4673-9743-8		10.1109/WSC.2015.7408424	http://ieeexplore.ieee.org/document/7408424/	The development of anti-biotic resistant strains of bacteria and the nearly annual emergence of new strains of influenza virus are evidence of the rapid adaptation of pathogens to environmental pressures. The ability to predict the outcome of a long-term host-pathogen interaction could significantly improve public health decisions. Starting from the premise that all interactions between hosts and…	2015-12	13/11/2018 10:47	14/04/2020 08:35	13/11/2018 10:09	3110-3111											IEEE	Huntington Beach, CA, USA						Crossref						1; 100
E5S6GT2G	conferencePaper	2017	Batata, Oussama; Augusto, Vincent; Ebrahimi, Setareh; Xie, Xiaolan	Performance evaluation of respite care services through multi-agent based simulation	2017 Winter Simulation Conference (WSC)	978-1-5386-3428-8		10.1109/WSC.2017.8248013	http://ieeexplore.ieee.org/document/8248013/	Caregivers of patients with chronic diseases are undergoing a daily burnout in their lives. Although respite care seems a promising solution, no quantitative analysis has yet been provided to demonstrate its positive impact. In this article, we propose (i) a new model of caregivers' burnout evolution based on Markov chain and machine learning to model health state evolution, and (ii) a multi-agen…	2017-12	13/11/2018 10:47	14/04/2020 08:34	13/11/2018 10:09	2904-2916											IEEE	Las Vegas, NV						Crossref						1; Discrete event; 420
H3TQLRI8	conferencePaper	2015	van Buuren, Martin; Kommer, Geert Jan; van der Mei, Rob; Bhulai, Sandjai	A simulation model for emergency medical services call centers	2015 Winter Simulation Conference (WSC)	978-1-4673-9743-8		10.1109/WSC.2015.7408221	http://ieeexplore.ieee.org/document/7408221/	In pre-hospital health care the call center plays an important role in the coordination of emergency medical services (EMS). An EMS call center handles inbound requests for EMS and dispatches an ambulance if necessary. The time needed for triage and dispatch is part of the total response time to the request, which, in turn, is an indicator for the quality of EMS. Calls entering an efficient EMS c…	2015-12	13/11/2018 10:47	14/04/2020 08:34	13/11/2018 10:09	844-855											IEEE	Huntington Beach, CA, USA						Crossref						discrete event simulation; 1; 420
8UI8Y7AD	conferencePaper	2017	Sun, Xuxue; Li, Mingyang; Meng, Chao; Kong, Nan; Meng, Hongdao; Hyer, Kathryn	Data-driven simulation for healthcare facility utilization modeling and evaluation	2017 Winter Simulation Conference (WSC)	978-1-5386-3428-8		10.1109/WSC.2017.8248010	http://ieeexplore.ieee.org/document/8248010/	Utilization evaluation for healthcare facilities such as hospitals and nursing homes is crucial for providing high quality healthcare services in various communities. In this paper, a data-driven simulation framework integrating statistical modeling and agent-based simulation (ABS) is proposed to evaluate the utilization of various healthcare facilities. A Bayesian modeling approach is proposed t…	2017-12	13/11/2018 10:47	14/04/2020 08:34	13/11/2018 10:10	2869-2880											IEEE	Las Vegas, NV						Crossref						1; Agent Based; 210
G3GVTKSI	conferencePaper	2012	Bigus, Joseph P.; Chen-Ritzo, Ching-Hua; Hermiz, Keith; Tesauro, Gerald; Sorrentino, Robert	Applying a framework for healthcare incentives simulation	Proceedings Title: Proceedings of the 2012 Winter Simulation Conference (WSC)	978-1-4673-4782-2 978-1-4673-4779-2 978-1-4673-4780-8 978-1-4673-4781-5		10.1109/WSC.2012.6465148	http://ieeexplore.ieee.org/document/6465148/	At WinterSim 2011, we originally proposed an agent-based framework for healthcare simulations, enabling flexible integration of multiple simulation models, including models of disease progression, effects of provider interventions, and provider behavior models that are responsive to contractual incentives. In this paper, we report results using our proposed framework to integrate two examples of …	2012-12	13/11/2018 10:47	14/04/2020 08:34	13/11/2018 10:10	01-Dec											IEEE	Berlin, Germany						Crossref						1; 220; Link to community resources
DZQUQQV9	conferencePaper	2014	Gao, Amy; Osgood, Nathaniel D.; An, Wenyi; Dyck, Roland F.	A tripartite hybrid model architecture for investigating health and cost impacts and intervention tradeoffs for diabetic end-stage renal disease	Proceedings of the Winter Simulation Conference 2014	978-1-4799-7486-3 978-1-4799-7484-9		10.1109/WSC.2014.7020018	http://ieeexplore.ieee.org/document/7020018/	Like most countries, Canada faces rising rates of diabetes and diabetic ESRD, which adversely affect cost, morbidity/mortality and quality of life. These trends raise great challenges for financial, human resource and facility planning and place a premium on understanding tradeoffs between different intervention strategies. We describe here our hybrid simulation model built to inform such efforts…	2014-12	13/11/2018 10:47	14/04/2020 08:34	13/11/2018 10:11	1676-1687											IEEE	Savanah, GA, USA						Crossref						hybrid simulation; 1; 320
PELXTDZG	conferencePaper	2013	Ramirez-Nafarrate, Adrian; Gutierrez-Garcia, J. Octavio	An agent-based simulation framework to analyze the prevalence of child obesity	2013 Winter Simulations Conference (WSC)	978-1-4799-3950-3 978-1-4799-2077-8		10.1109/WSC.2013.6721608	http://ieeexplore.ieee.org/document/6721608/	Child obesity is a public health problem that is of concern of several countries around the world. Long-term effects of child obesity include prevalence of chronic diseases, such as diabetes and heart-related illnesses. This paper presents an agent-based simulation framework to analyze the evolution of obesity in school-age children. In particular, in this paper we evaluate the impact of physical…	2013-12	13/11/2018 10:47	14/04/2020 08:35	13/11/2018 10:11	2330-2339											IEEE	Washington, DC, USA						Crossref						00; 100
7B9U9GDC	conferencePaper	2016	Huang, Hao; Zabinsky, Zelda B.; Li, Yuankun; Liu, Shan	Analyzing hepatitis C screening and treatment strategies using Probabilistic Branch and Bound	2016 Winter Simulation Conference (WSC)	978-1-5090-4486-3		10.1109/WSC.2016.7822251	http://ieeexplore.ieee.org/document/7822251/	Decisions must be made regarding screening and treatment strategies under budget constraints for chronic hepatitis C birth-cohorts in the U.S. A Markov model of disease progression is able to evaluate health utility gain using quality-adjusted life years (QALYs) for each strategy. Through conducting a simulation optimization algorithm, Probabilistic Branch and Bound (PBnB), we not only provide an…	2016-12	13/11/2018 10:47	14/04/2020 08:34	13/11/2018 10:12	2076-2086											IEEE	Washington, DC, USA						Crossref						1; 110
77QDW3AP	conferencePaper	2008	Barrett, Christopher L.; Bisset, Keith R.; Eubank, Stephen G.; Xizhou Feng; Marathe, Madhav V.	EpiSimdemics: An efficient algorithm for simulating the spread of infectious disease over large realistic social networks	2008 SC - International Conference for High Performance Computing, Networking, Storage and Analysis	978-1-4244-2834-2		10.1109/SC.2008.5214892	http://ieeexplore.ieee.org/document/5214892/	Preventing and controlling outbreaks of infectious diseases such as pandemic influenza is a top public health priority. We describe EpiSimdemics - a scalable parallel algorithm to simulate the spread of contagion in large, realistic social contact networks using individual-based models. EpiSimdemics is an interaction-based simulation of a certain class of stochastic reaction-diffusion processes. …	2008-11	13/11/2018 10:47	14/04/2020 08:34	13/11/2018 10:13	01-Dec						EpiSimdemics					IEEE	Austin, TX, USA						Crossref						parallel algorithm; 1; 110
ZPZMPUDV	conferencePaper	2014	Li, Yan; Kong, Nan; Lawley, Mark; Pagan, Jose A.	Assessing lifestyle interventions to improve cardiovascular health using an agent-based model	Proceedings of the Winter Simulation Conference 2014	978-1-4799-7486-3 978-1-4799-7484-9		10.1109/WSC.2014.7019979	http://ieeexplore.ieee.org/document/7019979/	Cardiovascular disease (CVD) is the leading cause of death in the United States (US) and places a heavy economic burden on the healthcare system. Recognizing the importance of CVD prevention, in recent years the American Heart Association (AHA) began to emphasize the need to increase awareness of key risk factors of CVD and proposed a new concept called ideal cardiovascular health. Based on this …	2014-12	13/11/2018 10:47	14/04/2020 08:34	13/11/2018 10:13	1221-1232											IEEE	Savanah, GA, USA						Crossref						1; Agent-based model; 410
5C6TM5E2	conferencePaper	2014	Wang, Fei; Srinivasan, Uma; Uddin, Shahadat; Chawla, Sanjay	Application of network analysis on healthcare	2014 IEEE/ACM International Conference on Advances in Social Networks Analysis and Mining (ASONAM 2014)	978-1-4799-5877-1		10.1109/ASONAM.2014.6921647	http://ieeexplore.ieee.org/document/6921647/	The healthcare sector holds large amounts of semantically rich electronic data generated and used by different sections of the health care community. Data analytic techniques such as data mining and predictive modelling are being used to gain new insights into health care costs, performance and quality of care. In this context, social network analysis (SNA) has the unique ability to play a new ro…	2014-08	13/11/2018 10:47	14/04/2020 08:35	13/11/2018 10:13	596-603											IEEE	China						Crossref						social network; health care; 1; 110
9JM94S7R	conferencePaper	2011	Beeler, Michael F.; Aleman, Dionne M.; Carter, Michael W.	Estimation and management of pandemic influenza transmission risk at mass immunization clinics	Proceedings of the 2011 Winter Simulation Conference (WSC)	978-1-4577-2109-0 978-1-4577-2108-3 978-1-4577-2106-9 978-1-4577-2107-6		10.1109/WSC.2011.6147834	http://ieeexplore.ieee.org/document/6147834/	Mass immunization clinics (MICs) have become an essential component of pandemic influenza response strategies. By deploying large volumes of vaccines at centralized locations, public health authorities can reduce the complexity of emergency vaccine distribution while also enabling rapid, large-scale vaccination. The risk of influenza transmission at MICs must be understood and mitigated to maximi…	2011-12	13/11/2018 10:47	14/04/2020 08:34	13/11/2018 10:15	1117-1124											IEEE	Phoenix, AZ, USA						Crossref						discrete event simulation; 1; 100
82P2AKLZ	conferencePaper	2010	Soorapanth, Sada; Chick, Stephen E.	Cost-utility analysis of behavioral interventions for HIV-infected persons to reduce HIV transmission in the USA	Proceedings of the 2010 Winter Simulation Conference	978-1-4244-9866-6		10.1109/WSC.2010.5678939	http://ieeexplore.ieee.org/document/5678939/	We developed an ordinary differential equation model to analyze the cost and utility (measured in quality adjusted life years, or QALYs) of three published behavioral HIV interventions that aim to reduce the risk of transmission from HIV-infected persons to their sexual partners. The ODE model maps measurements of behavioral risk reduction parameters, estimated from sampling, into costs and QALYs…	2010-12	13/11/2018 10:47	14/04/2020 08:35	13/11/2018 10:15	2433-2443											IEEE	Baltimore, MD, USA						Crossref						1; ODE; Ordinary Differential Equation model; Monte Carlo; 100
KWI4DMLA	conferencePaper	2010	Rohleder, Thomas; Huschka, Todd; Egginton, Jason; O'Neil, Dan; Woychick, Naomi	Modeling care teams at Mayo Clinic	Proceedings of the 2010 Winter Simulation Conference	978-1-4244-9866-6		10.1109/WSC.2010.5678928	http://ieeexplore.ieee.org/document/5678928/	At Mayo Clinic, care teams are being evaluated as a means to improve health care staff productivity and patient service. Traditional care in outpatient practices has health care staff working independently of each other with little coordination. Initial feedback by participating practices support the value of care teams. Our research focuses on a quantitative analysis of the care teams approach. …	2010-12	13/11/2018 10:47	14/04/2020 08:34	13/11/2018 10:15	2304-2314											IEEE	Baltimore, MD, USA						Crossref						discrete event simulation; 1; 320
PFAQG3DK	conferencePaper	2007	Eldabi, Tillal; Young, Terry	Towards a framework for healthcare simulation	2007 Winter Simulation Conference	978-1-4244-1305-8 978-1-4244-1306-5		10.1109/WSC.2007.4419756	http://ieeexplore.ieee.org/document/4419756/	The changing needs of healthcare provision around the world are forcing service designers and decision makers to adopt new tools in design and evaluation of processes. Apart from the pressure to deliver better services from constrained resources, the increasing use of metrics to monitor and manage care delivery, also means that service providers require a clearer idea of how a service improvement…	2007-12	13/11/2018 10:47	14/04/2020 08:34	13/11/2018 10:16	1454-1460											IEEE	Washington, DC, USA						Crossref						1; 100
43754SPG	conferencePaper	2008	Yurtkuran, Alkin; Emel, Erdal	Simulation based decision-making for hospital pharmacy management	2008 Winter Simulation Conference	978-1-4244-2707-9		10.1109/WSC.2008.4736235	http://ieeexplore.ieee.org/document/4736235/	Managing healthcare delivery systems plays an important role for healthcare providers in order to have high quality service performances. Inpatient pharmacy delivery systems are one of those that have a key role in hospitalÂ¿s service quality. Simulation is the best tool to analyze the hospital pharmacy operations due to their inherent complexity. In this article, a simulation model is developed …	2008-12	13/11/2018 10:47	14/04/2020 08:34	13/11/2018 10:16	1539-1546											IEEE	Miami, FL, USA						Crossref						1; Discrete event; 320
9YBYX4D3	conferencePaper	2017	Reinhardt, Lorenz; Monch, Lars	Simulation-based optimiziation to design equipment health-aware dispatching rules	2017 Winter Simulation Conference (WSC)	978-1-5386-3428-8		10.1109/WSC.2017.8248070	http://ieeexplore.ieee.org/document/8248070/	In this paper, we discuss the construction of dispatching rules for semiconductor wafer fabrication facilities (wafer fabs) that take equipment health issues into account. Monitoring the equipment health status of critical machines is important to maintain process quality and to reduce rework and scrap. Usually, there is a tradeoff between quality- and productivity-related goals in wafer fabs. Ob…	2017-12	13/11/2018 10:47	14/04/2020 08:35	13/11/2018 10:16	3565-3575											IEEE	Las Vegas, NV						Crossref						00; 100
K6BT8WWT	conferencePaper	2009	Thorwarth, Michael; Arisha, Amr; Harper, Paul	Simulation model to investigate flexible workload management for healthcare and servicescape environment	Proceedings of the 2009 Winter Simulation Conference (WSC)	978-1-4244-5770-0		10.1109/WSC.2009.5429210	http://ieeexplore.ieee.org/document/5429210/	High demand and poor staffing conditions cause avoidable pressure and stress among healthcare personnel which results in burnout symptoms and unplanned absenteeism which are hidden cost drivers. The work environment within an emergency department is commonly arranged in a flexible workload which is highly dynamic and complex for the outside observer. Using detailed simulation modeling within stru…	2009-12	13/11/2018 10:47	14/04/2020 08:35	13/11/2018 10:16	1946-1956											IEEE	Austin, TX, USA						Crossref						00; 100
ELE7HGNC	conferencePaper	2011	Ferranti, Jocimara S.; de Freitas Filho, Paulo J.	Dynamic mortality simulation model incorporating risk indicators for cardiovascular diseases	Proceedings of the 2011 Winter Simulation Conference (WSC)	978-1-4577-2109-0 978-1-4577-2108-3 978-1-4577-2106-9 978-1-4577-2107-6		10.1109/WSC.2011.6147847	http://ieeexplore.ieee.org/document/6147847/	This article describes a dynamic-fuzzy simulation model and proposes an extension to it. The model represents a person's physiological capacity throughout life and simulates the occurrence of risk events from birth until death, including a representation of the process of recovering health after it has been impacted by a risk event. The expanded model incorporates cardiovascular risk factors in o…	2011-12	13/11/2018 10:47	14/04/2020 08:34	13/11/2018 10:19	1263-1274											IEEE	Phoenix, AZ, USA						Crossref						System dynamics; 1; 320
7FP72YFS	conferencePaper	2008	Tsai, Yu-Shiuan; Sun, Chuen-Tsai; Huang, Chung-Yuan	Epidemic Dynamics and Thresholds in Agent-Based Simulations under Realistic Resources and Cost Conditions	2008 IEEE/WIC/ACM International Conference on Web Intelligence and Intelligent Agent Technology	978-0-7695-3496-1		10.1109/WIIAT.2008.11	http://ieeexplore.ieee.org/document/4740597/	Critical threshold is one of the most important epidemiological indicators of whether or not an epidemic outbreak has occurred. Recent studies have been overly focused on ways that the power-law connectivity distribution features of social networks affect epidemic dynamics and spreading situations. Two important factors have been overlooked as a result: resource limitations and transmission costs…	2008-12	13/11/2018 10:47	14/04/2020 08:34	13/11/2018 10:20	65-70											IEEE	Sydney, Australia						Crossref						critical threshold; effective spreading rate; resources constraints; scale-free networks; transmission costs; 1; Agent Based; 420
AC73MDCA	conferencePaper	2015	Rashwan, Wael; Arisha, Amr	Modeling behavior of nurses in clinical medical unit in university hospital: Burnout implications	2015 Winter Simulation Conference (WSC)	978-1-4673-9743-8		10.1109/WSC.2015.7408544	http://ieeexplore.ieee.org/document/7408544/	High demand of healthcare services due to changes in population demography, technological and medical advancements, budget limitations have direct effect on medical staff and medical organizations in particularly hospitals. One of the major issues confronting the healthcare system is staff behavior when they get close to `burnout' level. This study identifies factors affecting nurses' behavior an…	2015-12	13/11/2018 10:47	14/04/2020 08:34	13/11/2018 10:21	3880-3891						Modeling behavior of nurses in clinical medical unit in university hospital					IEEE	Huntington Beach, CA, USA						Crossref						System dynamics; 1; 420
S64N5QBE	conferencePaper	2009	Wang, Hui; Xiong, Wei; Hupert, Nathaniel; Sandrock, Christian; Siddiqui, Javeed; Bair, Aaron	Concept of operations for a regional telemedicine hub to improve medical emergency response	Proceedings of the 2009 Winter Simulation Conference (WSC)	978-1-4244-5770-0		10.1109/WSC.2009.5429247	http://ieeexplore.ieee.org/document/5429247/	Telemedicine (TM) is a tool that permits medical services to be provided remotely. Applications of telemedicine to disaster response began in the mid-1980s for natural disasters such as earthquakes, tsunamis, and hurricanes and for Â¿stagedÂ¿ disasters in experiments and exercises. These activities led to the concept of a regional telemedicine hub (TMH) with an extended network of clinical provid…	2009-12	13/11/2018 10:47	14/04/2020 08:35	13/11/2018 10:21	2809-2819											IEEE	Austin, TX, USA						Crossref						1; 110
L3T6QKBQ	conferencePaper	2016	Ho, Ting-Yu; Fishman, Paul A.; Zabinsky, Zelda B.	Designing and analyzing healthcare insurance policies to reduce cost and prevent the spread of seasonal influenza	2016 Winter Simulation Conference (WSC)	978-1-5090-4486-3		10.1109/WSC.2016.7822246	http://ieeexplore.ieee.org/document/7822246/	Getting seasonal flu vaccines and seeking medical treatments are two effective strategies to prevent the spread of seasonal influenza. However, less than half of Americans received flu vaccines in the 2014-2015 flu season. A high cost-sharing rate in healthcare insurance policies results in few patients to visit doctors, leading to slow recovery rate. In this paper, we design insurance policies, …	2016-12	13/11/2018 10:47	14/04/2020 08:34	13/11/2018 10:22	2018-2029											IEEE	Washington, DC, USA						Crossref						1; Agent Based; 100
YABQKT6L	conferencePaper	2015	Liu, Zhengchun; Rexachs, Dolores; Luque, Emilio; Epelde, Francisco; Cabrera, Eduardo	Simulating the micro-level behavior of emergency department for macro-level features prediction	2015 Winter Simulation Conference (WSC)	978-1-4673-9743-8		10.1109/WSC.2015.7408162	http://ieeexplore.ieee.org/document/7408162/	Emergency departments are currently facing major pressures due to rising demand caused by population growth, aging and high expectations of service quality. With changes continuing to challenge healthcare systems, developing solutions and formulating policies require a good understanding of the complex and dynamic nature of the relevant systems. However, as a typically complex system, it is hard …	2015-12	13/11/2018 10:47	14/04/2020 08:34	13/11/2018 10:23	171-182											IEEE	Huntington Beach, CA, USA						Crossref						1; 320
IPFM8ZVI	conferencePaper	2009	Bohk, Christina; Ewald, Roland; Uhrmacher, Adelinde M.	Probabilistic population projection with JAMES II	Proceedings of the 2009 Winter Simulation Conference (WSC)	978-1-4244-5770-0		10.1109/WSC.2009.5429715	http://ieeexplore.ieee.org/document/5429715/	Predicting future populations and their structure is a central theme in demography. It is related to public health issues, political decision-making, or urban planning. Since these predictions are concerned with the evolution of a complex system, they exhibit a considerable uncertainty. Accounting for this inherent uncertainty is crucial for subsequent decision processes, as it reveals the range …	2009-12	13/11/2018 10:47	14/04/2020 08:34	13/11/2018 10:24	2008-2019											IEEE	Austin, TX, USA						Crossref						1; X
XDEPE8TK	conferencePaper	2010	Lara, James	Keynote II	2010 IEEE Workshop on Principles of Advanced and Distributed Simulation	978-1-4244-7292-5		10.1109/PADS.2010.5471649	http://ieeexplore.ieee.org/document/5471649/	Molecular epidemiology of viral infections is based on identifying genetic markers to assist in epidemiological investigation. Early molecular technologies were limited in its capacity and were dominated by analytical methodology focusing on the viral agent itself where computational technologies were almost exclusively used for phylogenetic inference. Embracing the approaches and achievements of…	2010-05	13/11/2018 10:47	14/04/2020 08:42	13/11/2018 10:26	01-Feb											IEEE	Atlanta, GA, USA						Crossref						public health; clinical health; genetic markers; hepatitis C virus infection; integrative molecular epidemiology; phylogenetic inference; viral agent; viral genomes; 1; 00; 100
7FKA5FBK	conferencePaper	2008	Tijerino, Yuri A.; El-Bassuny, Tarek Helmy; Bradshaw, Jeffrey M.	FAQIH: Framework for Agent-Based Query-Enabled Integrated Information for Health and Nutrition	2008 IEEE/WIC/ACM International Conference on Web Intelligence and Intelligent Agent Technology	978-0-7695-3496-1		10.1109/WIIAT.2008.405	http://ieeexplore.ieee.org/document/4740840/	As the processes of urbanization and globalization continue to gain momentum, issues relating to interdependencies among water, food, nutrition and public health policy have increased in complexity and scope. Thus, it is no longer sufficient for subject-matter experts to develop models for each of their underlying domains of expertise (e.g., nutrition, healthcare, and land and water management) i…	2008-12	13/11/2018 10:47	14/04/2020 08:35	13/11/2018 10:26	550-553						FAQIH					IEEE	Sydney, Australia						Crossref						Nutrition; Ontology; Semantic Web; 1; 100
MLF8Y4FB	conferencePaper	2016	Fares, Julian; Chung, Kon Shing Kenneth	Personal networks and perception of care	2016 IEEE/ACM International Conference on Advances in Social Networks Analysis and Mining (ASONAM)	978-1-5090-2846-7		10.1109/ASONAM.2016.7752389	http://ieeexplore.ieee.org/document/7752389/	During the past decade there has been a growing research interest in the effects of social support, characterized by social relationships and affiliation, on health. As health management is largely a social process, social networks have been theorized to impact health outcomes. We find however, an important gap in the literature. Little attention has been given to how the social structure and soc…	2016-08	13/11/2018 10:47	14/04/2020 08:34	13/11/2018 10:30	1181-1188											IEEE	San Francisco, CA, USA						Crossref						egocentric; social network; cancer care; perception of care; position; social support; structure; 1; 110
84QHFI9T	conferencePaper	2014	Hemmati, Azadeh; Chung, Kon Shing Kenneth	Associations between personal social network properties and mental health in cancer care	2014 IEEE/ACM International Conference on Advances in Social Networks Analysis and Mining (ASONAM 2014)	978-1-4799-5877-1		10.1109/ASONAM.2014.6921682	http://ieeexplore.ieee.org/document/6921682/	In this study, we develop a theoretical model based on social network theories and the quality of life (QOL) model to understand how social support would influence Global Mental QOL in the context of cancer patients. While extant literature showing how structural, dyadic and network level perspectives influence QOL remain lacking, this study contributes towards addressing this gap. It also illust…	2014-08	13/11/2018 10:47	14/04/2020 08:34	13/11/2018 10:34	828-835											IEEE	China						Crossref						cancer; social network; social support; structure; egocentric network; ties; mental QOL; 1; Social Network Analysis; 110
NGWLGW3L	journalArticle	2013	Yu, Junhua; Shah, Bijal M.; Ip, Eric J.; Chan, James	A Markov model of the cost-effectiveness of pharmacist care for diabetes in prevention of cardiovascular diseases: evidence from Kaiser Permanente Northern California.	Journal of managed care pharmacy : JMCP		1944-706X 1083-4087	10.18553/jmcp.2013.19.2.102		BACKGROUND: It has been demonstrated in previous studies that pharmacist management of patients with type 2 diabetes mellitus (T2DM) in the outpatient setting not only improves diabetes-related clinical outcomes such as hemoglobin A1c but also blood pressure (BP), total cholesterol (TC), and quality of life. Improved control of BP and TC has been shown to reduce the risks of cardiovascular diseas…	2013-03	13/11/2018 10:47	14/04/2020 08:35		102-114		2	19		J Manag Care Pharm								eng							PMID: 23461426				Humans; Cost-Benefit Analysis; Health Care Costs; Risk Factors; *Models, Economic; Cohort Studies; Markov Chains; Retrospective Studies; Medication Adherence; California/epidemiology; Primary Health Care/*economics; Cardiovascular Diseases/economics/epidemiology/*prevention & control; Combined Modality Therapy; Diabetes Mellitus, Type 2/*drug therapy/economics/therapy; Health Maintenance Organiza…
JU5JT2U9	journalArticle	2013	Tennant, Marc; Kruger, Estie	A dental public health approach based on computational mathematics: Monte Carlo simulation of childhood dental decay.	International dental journal		0020-6539 0020-6539	10.1111/idj.12003		This study developed a Monte Carlo simulation approach to examining the prevalence and incidence of dental decay using Australian children as a test environment. Monte Carlo simulation has been used for a half a century in particle physics (and elsewhere); put simply, it is the probability for various population-level outcomes seeded randomly to drive the production of individual level data. A to…	2013-02	13/11/2018 10:47	14/04/2020 08:35		39-42		1	63		Int Dent J								eng	(c) 2013 FDI World Dental Federation.						PMID: 23410020				Humans; Risk Factors; *Models, Statistical; Child; Monte Carlo Method; Incidence; Prevalence; Social Class; Australia/epidemiology; DMF Index; Dental Caries/*epidemiology; Oceanic Ancestry Group/statistics & numerical data; Public Health Dentistry/*methods; Sampling Studies; 1; 100
MACU47SV	journalArticle	2012	Marshall, Brandon D. L.; Paczkowski, Magdalena M.; Seemann, Lars; Tempalski, Barbara; Pouget, Enrique R.; Galea, Sandro; Friedman, Samuel R.	A complex systems approach to evaluate HIV prevention in metropolitan areas: preliminary implications for combination intervention strategies.	PloS one		1932-6203 1932-6203	10.1371/journal.pone.0044833		BACKGROUND: HIV transmission among injecting and non-injecting drug users (IDU, NIDU) is a significant public health problem. Continuing propagation in endemic settings and emerging regional outbreaks have indicated the need for comprehensive and coordinated HIV prevention. We describe the development of a conceptual framework and calibration of an agent-based model (ABM) to examine how combinati…	2012	13/11/2018 10:47	14/04/2020 08:34		e44833		9	7		PLoS One								eng							PMID: 23028637 PMCID: PMC3441492				Humans; Female; Male; Models, Statistical; Risk; Cities/*statistics & numerical data; Communicable Disease Control/*methods/*statistics & numerical data; Drug Users/statistics & numerical data; HIV Infections/epidemiology/*prevention & control/transmission; Homosexuality/statistics & numerical data; Injections; Risk-Taking; 1; 110
Y62GEZN2	journalArticle	2018	Earnshaw, Stephanie R.	Are We Ready to Use Constrained Optimization in Health Outcomes Research?	Value in health : the journal of the International Society for Pharmacoeconomics and Outcomes Research		1524-4733 1098-3015	10.1016/j.jval.2018.07.004			2018-09	13/11/2018 10:47	14/04/2020 08:34		1029-1030		9	21		Value Health								eng							PMID: 30224104				Humans; Outcome Assessment (Health Care)/*methods; Research Design/*trends; 00; 100
GYRBH4RT	journalArticle	2018	Mauro, Ann Marie P.; Tracey, Debora L.; LoGrippo, Maria Torchia; Anderson, Sharon; Bravo, Angelica; Byrne, Claire; Geissler, Bonnie; Escallier, Lori A.	Simulation Innovation to Redesign the Baccalaureate Curriculum to Address Population Health.	Nurse educator		1538-9855 0363-3624	10.1097/NNE.0000000000000494		Prelicensure nursing curricula need to be redesigned to integrate and achieve key population health competencies. Nursing students in generic and second-degree programs had improved learning outcomes and significant increases in population health competencies across the curriculum using simulation-based learning activities developed through an academic-practice partnership. Simulation is an effec…	2018-10	13/11/2018 10:47	14/04/2020 08:34		232-237		5	43		Nurse Educ								eng							PMID: 30141779				Humans; *Curriculum; *Diffusion of Innovation; *Population Health; *Simulation Training; Adult; Clinical Competence; Education, Nursing, Baccalaureate/*organization & administration; Female; Learning; Male; Middle Aged; Nursing Education Research; Nursing Evaluation Research; Students, Nursing/psychology/statistics & numerical data; Young Adult; Curriculum; Public Health; Students; Patient Simula…
M6SIE3BG	journalArticle	2018	Tanz, Michele	Improving Safety Knowledge, Skills, and Attitudes With a Good Catch Program and Student-Designed Simulation.	The Journal of nursing education		1938-2421 0148-4834	10.3928/01484834-20180522-11		BACKGROUND: This quality improvement project aimed to increase undergraduate nursing students' knowledge, skills, and attitudes (KSAs) relevant to the Quality and Safety Education for Nurses competency of safety, which was identified as a critical performance area. The question that this project examined was, Can incorporating chosen interventions into the course curriculum increase student KSAs …	01/06/2018	13/11/2018 10:47	14/04/2020 08:35		379-384		6	57		J Nurs Educ								eng	Copyright 2018, SLACK Incorporated.						PMID: 29863741				Humans; Education, Nursing, Baccalaureate/*organization & administration; Nursing Education Research; Nursing Evaluation Research; *Quality Improvement; *Safety; Clinical Competence/*statistics & numerical data; Curriculum; Simulation Training; Students, Nursing/*psychology; Quality Improvement; Students; Nursing; Education; Descriptive Statistics; Human; P-Value; Pretest-Posttest Design; Data An…
DITXJTHK	journalArticle	2018	Yang, Lan; Wang, Jing; Cheng, Juan; Wang, Yuan; Lu, Wenli	Quality assurance target for community-based breast cancer screening in China: a model simulation.	BMC cancer		1471-2407 1471-2407	10.1186/s12885-018-4168-1		BACKGROUND: We aimed to clarify the feasibility of a community-based screening strategy for breast cancer in Tianjin, China; to identify the factors that most significantly influenced its feasibility; and to identify the reference range for quality control. METHODS: A state-transition Markov model simulated a hypothetical cohort of 100,000 healthy women, the start aged was set at 35 years and the…	07/03/2018	13/11/2018 10:47	14/04/2020 08:35		261		1	18		BMC Cancer								eng							PMID: 29514679 PMCID: PMC5840933				Humans; Health Services Research; Quality-Adjusted Life Years; Adult; Female; Middle Aged; *Breast cancer; *Cost-Benefit Analysis; *Cost-effective; *Models, Economic; *Quality-Adjusted Life Years; *Screening; Aged; Breast Neoplasms/*diagnosis/economics/epidemiology; China/epidemiology; Cohort Studies; Community-Based Participatory Research; Early Detection of Cancer/*economics; Follow-Up Studies;…
5EJD9GRY	journalArticle	2018	Jupp, P. W.	A complex systems approach to cancer prevention.	Medical hypotheses		1532-2777 0306-9877	10.1016/j.mehy.2018.01.006		Cancer incidence continues to be a major health problem possibly because cancer is a complex system comprising many agents that interact in a non-linear manner resulting in many possible outcomes. The degree of complexity of a cancer system could be vast involving multiple endogenous and exogenous agents interacting with the over 10 trillion cells comprising the body. It is hypothesized that the …	2018-03	13/11/2018 10:47	14/04/2020 08:34		18-23			112		Med Hypotheses								eng	Copyright (c) 2018 Elsevier Ltd. All rights reserved.						PMID: 29447929				Humans; Decision Support Techniques; *Models, Biological; Exercise; Meta-Analysis as Topic; Systems Theory; *Systems Theory; Diet; *Energy Metabolism/drug effects; beta-Glucans/administration & dosage/pharmacology/therapeutic use; Cancer prevention; Complex energy balance; Complexity; Drug Synergism; Glucose/metabolism; Homeostasis; Inflammation; Melatonin/administration & dosage/pharmacology/the…
9FG5SVR9	journalArticle	2018	Nelson, Sara W.; Germann, Carl A.; MacVane, Casey Z.; Bloch, Rebecca B.; Fallon, Timothy S.; Strout, Tania D.	Intern as Patient: A Patient Experience Simulation to Cultivate Empathy in Emergency Medicine Residents.	The western journal of emergency medicine		1936-9018 1936-900X	10.5811/westjem.2017.11.35198		Introduction: Prior work links empathy and positive physician-patient relationships to improved healthcare outcomes. The objective of this study was to analyze a patient experience simulation for emergency medicine (EM) interns as a way to teach empathy and conscientious patient care. Methods: We conducted a qualitative descriptive study on an in situ, patient experience simulation held during EM…	2018-01	13/11/2018 10:47	14/04/2020 08:35		41-48		1	19		West J Emerg Med								eng							PMID: 29383055 PMCID: PMC5785200				Humans; Female; Male; *Patient Simulation; *Empathy; *Physician-Patient Relations; Education, Medical, Graduate; Emergency Medicine/*education; Emergency Service, Hospital; Focus Groups; Grounded Theory; Internship and Residency/*methods; Patient-Centered Care; Qualitative Research; Patient Care; Patient Simulation; Empathy; Stress; Human; Ambulances; Confusion; Descriptive Research; Emergency Ca…
4GB6MF3W	journalArticle	2018	Roberts, Samantha; Craig, Dawn; Adler, Amanda; McPherson, Klim; Greenhalgh, Trisha	Economic evaluation of type 2 diabetes prevention programmes: Markov model of low- and high-intensity lifestyle programmes and metformin in participants with different categories of intermediate hyperglycaemia.	BMC medicine		1741-7015 1741-7015	10.1186/s12916-017-0984-4		BACKGROUND: National guidance on preventing type 2 diabetes mellitus (T2DM) in the UK recommends low-intensity lifestyle interventions for individuals with intermediate categories of hyperglycaemia defined in terms of impaired fasting glucose (IFG) or 'at-risk' levels of HbA1c. In a recent systematic review of economic evaluations of such interventions, most studies had evaluated intensive trial-…	30/01/2018	13/11/2018 10:47	14/04/2020 08:35		16		1	16		BMC Med								eng							PMID: 29378576 PMCID: PMC5798197				Humans; Cost-Benefit Analysis; Female; Male; *Cost-effective; *Economic evaluation; *Diabetes prevention; *HbA1c in at-risk range; *Impaired fasting glucose; *Impaired glucose tolerance; *Intermediate hyperglycaemia; *Prediabetes; Diabetes Mellitus, Type 2/*economics/prevention & control; Hyperglycemia/*drug therapy; Metformin/*economics/*therapeutic use; 1; Human; Comparative Studies; Cost Benef…
ABB57KPK	journalArticle	2018	Pellegrin, Karen; Chan, Francis; Pagoria, Natalie; Jolson-Oakes, Sheena; Uyeno, Reece; Levin, Andrew	A Statewide Medication Management System: Health Information Exchange to Support Drug Therapy Optimization by Pharmacists across the Continuum of Care.	Applied clinical informatics		1869-0327 1869-0327	10.1055/s-0037-1620262		BACKGROUND: While evidence generally supports the use of medication management technology, systems are typically implemented and evaluated piecemeal rather than as part of a comprehensive model for medication management. Systems to support drug therapy optimization, increasingly a key role of pharmacists in our healthcare system, have not yet been reported. OBJECTIVE: Our objective is to describe…	2018-01	13/11/2018 10:47	14/04/2020 08:35		01-Oct		1	9		Appl Clin Inform								eng	Schattauer GmbH Stuttgart.						PMID: 29298450 PMCID: PMC5801897				Humans; Delivery of Health Care; *Continuity of Patient Care; *Drug Therapy; *Health Information Exchange; *Medication Therapy Management; *Pharmacists; 00; 110
IKNBVDEK	journalArticle	2017	Andersen, Patrea; Horton, Eleanor; Clarke, Karen Ann	IMPROVING HEALTH AND SAFETY IN AGED CARE USING GAME BASED SIMULATION.	Australian nursing & midwifery journal		2202-7114 2202-7114			Australia faces the challenge of supporting a growing ageing population (AIHW, 2012). Health and safety is paramount in ensuring care is economically sustainable. Nurses involved in healthcare have a responsibility to protect themselves and those being cared for against health and safety risk. Training of the workforce is paramount to reducing the chance of injury (Robson et al. 2012).	2017-02	13/11/2018 10:47	14/04/2020 08:34		35		7	24		Aust Nurs Midwifery J								eng							PMID: 29257640				Humans; Aged; *Geriatric Nursing; *Independent Living; *Risk Assessment; *Software; *Virtual Reality; Facility Design and Construction; Safety; Wounds and Injuries/*prevention & control; 00; 110
MDAUV4MJ	journalArticle	2017	Eisenberg, John M.	Continuing Education Meets the Learning Organization: The Challenge of a Systems Approach to Patient Safety.	The Journal of continuing education in the health professions		1554-558X 0894-1912	10.1097/CEH.0000000000000177		Since the release of the report of the Institute of Medicine on medical errors and patient safety in November 1999, health policy makers and health care leaders in several nations have sought solutions that will improve the safety of health care. This attention to patient safety has highlighted the importance of a learning approach and a systems approach to quality measurement and improvement. Ba…	2017	13/11/2018 10:47	14/04/2020 08:34		255-261		4	37		J Contin Educ Health Prof								eng							PMID: 29227430				Humans; Quality of Health Care; Patient Safety/*standards; Patient Safety; *Systems Analysis; Cross Infection/epidemiology; Education, Continuing/*methods/standards; Medical Errors/*prevention & control/trends; Quality Indicators, Health Care/statistics & numerical data; Staff Development/methods; Quality Improvement; Organizational Culture; Education; Medical; Continuing (Credit); Adverse Health…
TS97F6AU	journalArticle	2017	Wenger, Nanette K.; Doherty, Caroline Lloyd; Gurwitz, Jerry H.; Hirsch, Glenn A.; Holmes, Holly M.; Maurer, Matthew S.; Murray, Michael D.	Optimization of Drug Prescription and Medication Management in Older Adults with Cardiovascular Disease.	Drugs & aging		1179-1969 1170-229X	10.1007/s40266-017-0494-2		Cardiovascular disease increases incrementally with age and elderly patients concomitantly sustain multimorbidities, with resultant prescription of multiple medications. Despite conforming with disease-specific cardiovascular clinical practice guidelines, this polypharmacy predisposes many elderly individuals with cardiovascular disease to adverse drug events and non-adherence. Patient-centered c…	2017-11	13/11/2018 10:47	14/04/2020 08:35		803-810		11	34		Drugs Aging								eng							PMID: 29110264				Humans; Patient Satisfaction; Health Care Costs; Adult; Female; Aged; Patient-Centered Care; Cardiovascular Diseases/*drug therapy; Decision Making; Drug Interactions; Drug Prescriptions/*standards; Drug-Related Side Effects and Adverse Reactions/*prevention & control; Medication Adherence; Medication Therapy Management/*organization & administration/standards; Patient Preference; Polypharmacy; 1…
FUBHV8GX	journalArticle	2017	Schmier, Jordana K.; Lau, Edmund C.; Patel, Jasmine D.; Klenk, Juergen A.; Greenspon, Arnold J.	Effect of battery longevity on costs and health outcomes associated with cardiac implantable electronic devices: a Markov model-based Monte Carlo simulation.	Journal of interventional cardiac electrophysiology : an international journal of arrhythmias and pacing		1572-8595 1383-875X	10.1007/s10840-017-0289-8		INTRODUCTION: The effects of device and patient characteristics on health and economic outcomes in patients with cardiac implantable electronic devices (CIEDs) are unclear. Modeling can estimate costs and outcomes for patients with CIEDs under a variety of scenarios, varying battery longevity, comorbidities, and care settings. The objective of this analysis was to compare changes in patient outco…	2017-11	13/11/2018 10:47	14/04/2020 08:35		149-158		2	50		J Interv Card Electrophysiol								eng							PMID: 29110166 PMCID: PMC5705743				Humans; United States; Outcome Assessment (Health Care); Cost-Benefit Analysis; Health Care Costs; Female; Male; Middle Aged; Aged; *Cost Savings; *Health Care Costs; Battery life; Cardiac resynchronization therapy devices; Cardiac Resynchronization Therapy Devices/economics; Costs and cost analysis; Defibrillators, Implantable/*economics/utilization; Device battery replacement; Device longevity;…
Q9CNJXLB	journalArticle	2017	Moessner, Markus; Bauer, Stephanie	Maximizing the public health impact of eating disorder services: A simulation study.	The International journal of eating disorders		1098-108X 0276-3478	10.1002/eat.22792		OBJECTIVE: Although effective interventions for eating disorders (ED) are available, the impact of health care services on a population level is far from satisfactory. A mathematical model of how health care for ED affects the population's disease burden can stimulate discussions and provide guidance about promising strategies to reduce ED-related suffering on the population level. METHOD: The cu…	2017-12	13/11/2018 10:47	14/04/2020 08:34		1378-1384		12	50		Int J Eat Disord								eng	(c) 2017 Wiley Periodicals, Inc.						PMID: 29076172				Humans; Health Services Research; *burden of suffering; *eating disorders; *public health; *service research; *simulation; Chronic Disease; Feeding and Eating Disorders/*diagnosis; Public Health/*methods; Public Health; 1; Human; Models; Simulations; Eating Disorders – Therapy; Statistical; Markov; 210
9LM9FNBS	journalArticle	2017	Famiglietti, Robin M.; Norboge, Emily C.; Boving, Valentine; Langabeer, James R. 2nd; Buchholz, Thomas A.; Mikhail, Osama	Using Discrete-Event Simulation to Promote Quality Improvement and Efficiency in a Radiation Oncology Treatment Center.	Quality management in health care		1550-5154 1063-8628	10.1097/QMH.0000000000000145		BACKGROUND: To meet demand for radiation oncology services and ensure patient-centered safe care, management in an academic radiation oncology department initiated quality improvement efforts using discrete-event simulation (DES). Although the long-term goal was testing and deploying solutions, the primary aim at the outset was characterizing and validating a computer simulation model of existing…	2017-12	13/11/2018 10:47	14/04/2020 08:34		184-189		4	26		Qual Manag Health Care								eng							PMID: 28991813				Humans; Patient Satisfaction; Reproducibility of Results; *Quality Improvement; *Efficiency, Organizational; *Radiation Oncology; Ambulatory Care Facilities; Appointments and Schedules; Cancer Care Facilities/*organization & administration; Computer Simulation; Electronic Health Records; Resource Allocation; Time; Time Factors; Quality Improvement; Confidence Intervals; Descriptive Statistics; Hu…
7YXVL6FT	journalArticle	2017	Nelissen, Ellen; Ersdal, Hege; Mduma, Estomih; Evjen-Olsen, Bjorg; Twisk, Jos; Broerse, Jacqueline; van Roosmalen, Jos; Stekelenburg, Jelle	Clinical performance and patient outcome after simulation-based training in prevention and management of postpartum haemorrhage: an educational intervention study in a low-resource setting.	BMC pregnancy and childbirth		1471-2393 1471-2393	10.1186/s12884-017-1481-7		BACKGROUND: Postpartum haemorrhage (PPH) is a major cause of maternal mortality. Prevention and adequate treatment are therefore important. However, most births in low-resource settings are not attended by skilled providers, and knowledge and skills of healthcare workers that are available are low. Simulation-based training effectively improves knowledge and simulated skills, but the effectivenes…	11/09/2017	13/11/2018 10:47	14/04/2020 08:35		301		1	17		BMC Pregnancy Childbirth								eng							PMID: 28893211 PMCID: PMC5594489				Humans; *Simulation Training; Clinical Competence; Female; Pregnancy; Low-resource settings; Prospective Studies; Health Personnel/*education; Tanzania; Patient Outcome Assessment; Simulation-based training; Education; *Developing Countries; Blood Volume; Massage; Maternal Death/etiology; Obstetrics; Oxytocics/therapeutic use; Oxytocin/therapeutic use; Postpartum haemorrhage; Postpartum Hemorrhag…
EKYK862R	journalArticle	2017	Griffith, John R.	An Organizational Model for Excellence in Healthcare Delivery: Evidence From Winners of the Baldrige Quality Award.	Journal of healthcare management / American College of Healthcare Executives		1096-9012 1096-9012	10.1097/JHM-D-16-00011		EXECUTIVE SUMMARY: Winners of the Baldrige National Quality Award in healthcare have documented top quartile clinical outcomes and patient satisfaction across a variety of American communities and a full spectrum of care. Their results also show high levels of satisfaction among physicians, nurses, and other workers, as well as effective financial performance. The managerial methods they use-coll…	2017-10	13/11/2018 10:47	14/04/2020 08:34		328-341		5	62		J Healthc Manag								eng							PMID: 28885534				Humans; Patient Satisfaction; *Delivery of Health Care; *Models, Organizational; Awards and Prizes; 1; Health Care Delivery; Conceptual Framework; Organizational Change; Awards and Honors; Excellence; Health Facility Administration; 110
HJBHECJA	journalArticle	2017	Li, Yan; Padron, Norma A.; Mangla, Anil T.; Russo, Pamela G.; Schlenker, Thomas; Pagan, Jose A.	Using Systems Science to Inform Population Health Strategies in Local Health Departments: A Case Study in San Antonio, Texas.	Public health reports (Washington, D.C. : 1974)		1468-2877 0033-3549	10.1177/0033354917722149		OBJECTIVES: Because of state and federal health care reform, local health departments play an increasingly prominent role leading and coordinating disease prevention programs in the United States. This case study shows how a local health department working in chronic disease prevention and management can use systems science and evidence-based decision making to inform program selection, implement…	2017-10	13/11/2018 10:47	14/04/2020 08:34		549-555		5	132		Public Health Rep								eng							PMID: 28813636 PMCID: PMC5593239				Humans; *Cost-Benefit Analysis; *agent-based modeling; *Systems Analysis; Decision Making; Public Health/*methods; Systems Analysis; *diabetes; *Disease Management; *local health departments; *population health; *systems science; Behavioral Risk Factor Surveillance System; Chronic Disease/economics; Diabetes Complications/economics; Diabetes Mellitus/economics; Models, Statistical; Organizational…
QKK5NFFS	journalArticle	2018	Lee, Monghyeon; Chun, Yongwan; Griffith, Daniel A.	Error propagation in spatial modeling of public health data: a simulation approach using pediatric blood lead level data for Syracuse, New York.	Environmental geochemistry and health		1573-2983 0269-4042	10.1007/s10653-017-0014-7		Lead poisoning produces serious health problems, which are worse when a victim is younger. The US government and society have tried to prevent lead poisoning, especially since the 1970s; however, lead exposure remains prevalent. Lead poisoning analyses frequently use georeferenced blood lead level data. Like other types of data, these spatial data may contain uncertainties, such as location and a…	2018-04	13/11/2018 10:47	14/04/2020 08:34		667-681		2	40		Environ Geochem Health								eng							PMID: 28791510				Humans; *Public Health; Child; *Geographic Mapping; *Uncertainty; Lead poisoning; Lead Poisoning/blood/epidemiology; Lead/*blood; Linear Models; Location error; Measurement error; New York/epidemiology; Spatial data analysis; Uncertainty; 00; 140
MLKG5SRK	journalArticle	2018	Standfield, Lachlan B.; Comans, Tracy; Scuffham, Paul	A simulation of dementia epidemiology and resource use in Australia.	Australian and New Zealand journal of public health		1753-6405 1326-0200	10.1111/1753-6405.12700		OBJECTIVES: The number of people in the developed world who have dementia is predicted to rise markedly. This study presents a validated predictive model to assist decision-makers to determine this population's future resource requirements and target scarce health and welfare resources appropriately. METHODS: A novel individual patient discrete event simulation was developed to estimate the futur…	2018-06	13/11/2018 10:47	14/04/2020 08:34		291-295		3	42		Aust N Z J Public Health								eng	(c) 2017 The Authors.						PMID: 28749604				Humans; Forecasting; Aged; Decision Making; Computer Simulation; Australia; Prevalence; epidemiology; Australia/epidemiology; discrete event simulation; dementia; Dementia/*epidemiology; Health Resources/*utilization; resource use; 1; ****; Human; Clinical; Dementia – Epidemiology – Australia; Health and Welfare Planning; Health Resource Utilization; 310
KZ4YZBVY	journalArticle	2017	Brimble, Mandy; Jones, Aled	Using systems thinking in patient safety: a case study on medicines management.	Nursing management (Harrow, London, England : 1994)		1354-5760 1354-5760	10.7748/nm.2017.e1621		Systems thinking is used as a way of understanding behaviours and actions in complex healthcare organisations. An important premise of the concept is that every action in a system causes a reaction elsewhere in that system. These reactions can lead to unintended consequences, sometimes long after the original action, and so are not always attributed to them. This article applies systems thinking …	29/06/2017	13/11/2018 10:47	14/04/2020 08:34		28-33		4	24		Nurs Manag (Harrow)								eng							PMID: 28659071				Humans; Patient Safety; *Medication Therapy Management; Child; *Systems Analysis; *Patient Safety; medicines management; nursing management; patient safety; Quality Improvement; systems thinking; transcribing; unintended consequences; wicked issues; Hospitals; Adverse Health Care Event – Prevention and Control – In Infancy and Childhood; Hospice Care; Medication Errors – Prevention and Control – …
THRVH8QK	journalArticle	2017	Rutter, Harry; Savona, Natalie; Glonti, Ketevan; Bibby, Jo; Cummins, Steven; Finegood, Diane T.; Greaves, Felix; Harper, Laura; Hawe, Penelope; Moore, Laurence; Petticrew, Mark; Rehfuess, Eva; Shiell, Alan; Thomas, James; White, Martin	The need for a complex systems model of evidence for public health.	Lancet (London, England)		1474-547X 0140-6736	10.1016/S0140-6736(17)31267-9			09/12/2017	13/11/2018 10:47	14/04/2020 08:35		2602-2604		10112	390		Lancet								eng							PMID: 28622953				Humans; Systems Analysis; *Evidence-Based Practice/standards; *Models, Theoretical; *Public Health Administration/methods/standards; Public Health; 1; Models; Theoretical; Scales; Professional Practice; Evidence-Based – Standards; Public Health Administration – Methods; Public Health Administration – Standards; 100
7X7GIDT7	journalArticle	2017	Altalib, Hamada Hamid; Fenton, Brenda T.; Cheung, Kei-Hoi; Pugh, Mary Jo V.; Bates, Jonathan; Valente, Thomas W.; Kerns, Robert D.; Brandt, Cynthia A.	Care coordination in epilepsy: Measuring neurologists' connectivity using social network analysis.	Epilepsy & behavior : E&B		1525-5069 1525-5050	10.1016/j.yebeh.2017.05.026		OBJECTIVE: The study sought to quantify coordination of epilepsy care, over time, between neurologists and other health care providers using social network analysis (SNA). METHODS: The Veterans Health Administration (VA) instituted an Epilepsy Center of Excellence (ECOE) model in 2008 to enhance care coordination between neurologists and other health care providers. Provider networks in the 16 VA…	2017-08	13/11/2018 10:47	14/04/2020 08:34		31-35			73		Epilepsy Behav								eng	Published by Elsevier Inc.						PMID: 28605631				Humans; United States; *Coordination of care; *Epilepsy; *Health services; *Social network analysis; *Social Networking; Epilepsy/*therapy; Health Personnel/*statistics & numerical data; Health Services/*statistics & numerical data; Neurologists/*statistics & numerical data; United States Department of Veterans Affairs; 00; 110
HLYLL85C	journalArticle	2017	Guise, Jeanne-Marie; Hansen, Matthew; Lambert, William; O'Brien, Kerth	The role of simulation in mixed-methods research: a framework & application to patient safety.	BMC health services research		1472-6963 1472-6963	10.1186/s12913-017-2255-7		BACKGROUND: Research in patient safety is an important area of health services research and is a national priority. It is challenging to investigate rare occurrences, explore potential causes, and account for the complex, dynamic context of healthcare - yet all are required in patient safety research. Simulation technologies have become widely accepted as education and clinical tools, but have ye…	04/05/2017	13/11/2018 10:47	14/04/2020 08:34		322		1	17		BMC Health Serv Res								eng							PMID: 28472958 PMCID: PMC5418848				Humans; Patient Safety; Simulation Training; Focus Groups; Child; *Patient Safety; *Emergency care; *Health services research; *Mixed methods; *National Institutes of Health; *Patient safety; *Patient simulation; *Pediatrics; *Qualitative research; *Research design; *Research Design; Delphi Technique; Health Services Research/*methods; Human; Health Services Research – Methods; Study Design; 00; …
XHTRYUT5	journalArticle	2017	O'Donnell, Eloise; Atkinson, Jo-An; Freebairn, Louise; Rychetnik, Lucie	Participatory simulation modelling to inform public health policy and practice: Rethinking the evidence hierarchies.	Journal of public health policy		1745-655X 0197-5897	10.1057/s41271-016-0061-9		Drawing on the long tradition of evidence-based medicine that aims to improve the efficiency and effectiveness of clinical practice, the field of public health has sought to apply 'hierarchies of evidence' to appraise and synthesise public health research. Various critiques of this approach led to the development of synthesis methods that include broader evidence typologies and more 'fit for purp…	2017-05	13/11/2018 10:47	14/04/2020 08:34		203-215		2	38		J Public Health Policy								eng							PMID: 28386099				*Health Policy; Humans; Health Policy; Randomized Controlled Trials as Topic; *Computer Simulation; Computer Simulation; Research Design; Public Health; *Public Health Practice; dynamic simulation modelling; evidence hierarchy; evidence synthesis; Evidence-Based Practice; health policy; participatory modelling; Policy Making; systems science; System dynamics; 1; Evidence-Based; Professional Pract…
AG7V5CN2	journalArticle	2017	Sau, Arkaprabha	A Simulation Study on Hypothetical Ebola Virus Transmission in India Using Spatiotemporal Epidemiological Modeler (STEM): A Way towards Precision Public Health.	Journal of environmental and public health		1687-9813 1687-9805	10.1155/2017/7602301		Background. Precision public health is a state-of-the-art concept in public health research and its application in health care. Application of information technology in field of epidemiology paves the way to its transformation to digital epidemiology. A geospatial epidemiological model was simulated to estimate the spread of Ebola virus disease after a hypothetical outbreak in India. Methods. It …	2017	13/11/2018 10:47	14/04/2020 08:35		7602301			2017		J Environ Public Health								eng							PMID: 28348606 PMCID: PMC5350287				Humans; *Computer Simulation; Computer Simulation; *Models, Theoretical; Public Health; *Disease Outbreaks; Ebolavirus/*physiology; Hemorrhagic Fever, Ebola/*epidemiology/*transmission/virology; India/epidemiology; Disease Outbreaks; India; 1; Human; Models; Theoretical; Ebola; Ebola – Epidemiology; Ebola – Transmission; Ebola Virus – Physiology; Hemorrhagic Fever; 100
QC82P75H	journalArticle	2017	Hill, Andrew; Camacho, Oscar M.	A system dynamics modelling approach to assess the impact of launching a new nicotine product on population health outcomes.	Regulatory toxicology and pharmacology : RTP		1096-0295 0273-2300	10.1016/j.yrtph.2017.03.012		In 2012 the US FDA suggested the use of mathematical models to assess the impact of releasing new nicotine or tobacco products on population health outcomes. A model based on system dynamics methodology was developed to project the potential effects of a new nicotine product at a population level. A model representing traditional smoking populations (never, current and former smokers) and calibra…	2017-06	13/11/2018 10:47	14/04/2020 08:34		265-278			86		Regul Toxicol Pharmacol								eng	Copyright (c) 2017 The Authors. Published by Elsevier Inc. All rights reserved.						PMID: 28342844				Humans; *Models, Theoretical; Modelling; *Forecasting; Cigarette; e-cigarette; Electronic Nicotine Delivery Systems; Harm Reduction; Nicotine; Nicotine/*adverse effects; Population modelling; Smoking Cessation; Smoking/*mortality; System dynamics; Tobacco; Tobacco Products/*adverse effects; system dynamics; 1; 220
UX89F2UZ	journalArticle	2017	Lutgendorf, Monica A.; Spalding, Carmen; Drake, Elizabeth; Spence, Dennis; Heaton, Jason O.; Morocco, Kristina V.	Multidisciplinary In Situ Simulation-Based Training as a Postpartum Hemorrhage Quality Improvement Project.	Military medicine		1930-613X 0026-4075	10.7205/MILMED-D-16-00030		BACKGROUND: Postpartum hemorrhage is a common obstetric emergency affecting 3 to 5% of deliveries, with significant maternal morbidity and mortality. Effective management of postpartum hemorrhage requires strong teamwork and collaboration. We completed a multidisciplinary in situ postpartum hemorrhage simulation training exercise with structured team debriefing to evaluate hospital protocols, tea…	2017-03	13/11/2018 10:47	14/04/2020 08:34		e1762-e1766		3	182		Mil Med								eng	Reprint & Copyright (c) 2017 Association of Military Surgeons of the U.S.						PMID: 28290956				Humans; Female; *Patient Simulation; Patient Safety; Interprofessional Relations; Pregnancy; Quality Improvement; Anesthetists/statistics & numerical data; Blood Banks/methods/standards/statistics & numerical data; Blood Transfusion/methods/standards/statistics & numerical data; Clinical Competence/*standards/statistics & numerical data; Emergency Medical Technicians/statistics & numerical data; …
L3H2NY6S	journalArticle	2017	Al-Jumaili, Ali Azeez; Doucette, William R.	Comprehensive Literature Review of Factors Influencing Medication Safety in Nursing Homes: Using a Systems Model.	Journal of the American Medical Directors Association		1538-9375 1525-8610	10.1016/j.jamda.2016.12.069		OBJECTIVES: The objectives of this review were to identify the work system factors influencing medication safety measures [adverse drug events (ADEs), adverse drug reactions, or medication errors (MEs)], to determine the incidence of ADEs, and describe the most common ADEs in nursing homes (NHs). METHODS: A comprehensive literature review was conducted using PubMed and CINAHL to identify studies …	01/06/2017	13/11/2018 10:47	14/04/2020 08:34		470-488		6	18		J Am Med Dir Assoc								eng	Copyright (c) 2016 AMDA - The Society for Post-Acute and Long-Term Care Medicine. Published by Elsevier Inc. All rights reserved.						PMID: 28242191				Humans; Drug-Related Side Effects and Adverse Reactions/*prevention & control; Models, Theoretical; Time Factors; adverse drug events; Medication Errors/*prevention & control; Medication safety; nursing homes; Nursing Homes/*organization & administration; SEIPS model; 1; Human; Adverse Drug Event – Evaluation; CINAHL Database; Medication Errors – Evaluation; Nursing Homes; Patient Safety – Evalua…
QSPMWESM	journalArticle	2017	McDonald, Elizabeth L.; Bailie, Ross S.; Morris, Peter S.	Participatory systems approach to health improvement in Australian Aboriginal children.	Health promotion international		1460-2245 0957-4824	10.1093/heapro/dau003		Summary: The factors underlying poor child health in remote Australian Indigenous (Aboriginal and Torres Strait Islander) communities are complex. There is a lack of consistent and reliable information that allows: (i) the identification of priorities or areas of particular need at household and community levels; (ii) monitoring progress over time; and (iii) the assessment of the impact of interv…	01/02/2017	13/11/2018 10:47	14/04/2020 08:34		62-72		1	32		Health Promot Int								eng							PMID: 28180314				Humans; Socioeconomic Factors; *Oceanic Ancestry Group; Community-Based Participatory Research; Child; Australia; *Child Health; Health Promotion/methods; Health Status Disparities; Needs Assessment; Models; Theoretical; Aboriginal Australians – Australia; Child Health – Australia; Clinical Indicators; Conceptual Framework; Health Promotion – In Infancy and Childhood – Australia; Home Environment…
W3AENGRH	journalArticle	2017	Alexander, Gina K.; Canclini, Sharon B.; Fripp, Jon; Fripp, William	Waterborne Disease Case Investigation: Public Health Nursing Simulation.	The Journal of nursing education		1938-2421 0148-4834	10.3928/01484834-20161219-08		BACKGROUND: The lack of safe drinking water is a significant public health threat worldwide. Registered nurses assess the physical environment, including the quality of the water supply, and apply environmental health knowledge to reduce environmental exposures. The purpose of this research brief is to describe a waterborne disease simulation for students enrolled in a public health nursing (PHN)…	01/01/2017	13/11/2018 10:47	14/04/2020 08:34		39-42		1	56		J Nurs Educ								eng	Copyright 2017, SLACK Incorporated.						PMID: 28118474				Humans; Program Evaluation; United States; Nursing Education Research; Curriculum; Risk Assessment; Communication; Education, Nursing, Baccalaureate/*methods; Environmental Health/*education; Public Health Nursing/*education; Waterborne Diseases/*nursing; Students; Nursing; Human; Content Analysis; Baccalaureate; Simulations; Funding Source; Cross Sectional Studies; Bacterial Contamination – Etio…
XK2A6HR9	journalArticle	2017	Bryant, Maria; Burton, Wendy; Cundill, Bonnie; Farrin, Amanda J.; Nixon, Jane; Stevens, June; Roberts, Kim; Foy, Robbie; Rutter, Harry; Hartley, Suzanne; Tubeuf, Sandy; Collinson, Michelle; Brown, Julia	Effectiveness of an implementation optimisation intervention aimed at increasing parent engagement in HENRY, a childhood obesity prevention programme - the Optimising Family Engagement in HENRY (OFTEN) trial: study protocol for a randomised controlled trial.	Trials		1745-6215 1745-6215	10.1186/s13063-016-1732-3		BACKGROUND: Family-based interventions to prevent childhood obesity depend upon parents' taking action to improve diet and other lifestyle behaviours in their families. Programmes that attract and retain high numbers of parents provide an enhanced opportunity to improve public health and are also likely to be more cost-effective than those that do not. We have developed a theory-informed optimisa…	24/01/2017	13/11/2018 10:47	14/04/2020 08:34		40		1	18		Trials								eng							PMID: 28115006 PMCID: PMC5260000				Humans; Cost-Benefit Analysis; Treatment Outcome; Health Care Costs; Risk Factors; *Trial; Research Design; Time Factors; United Kingdom; Behavior; *Childhood obesity; *Community Health Services/economics; *Engagement; *Implementation; *Parent; *Recruitment; Exercise; Family Therapy/economics/*methods; Habits; Healthy Diet; Parents/*psychology; Pediatric Obesity/diagnosis/economics/*prevention & …
RNGSVF6Z	journalArticle	2017	Crowe, Sonya; Brown, Katherine; Tregay, Jenifer; Wray, Jo; Knowles, Rachel; Ridout, Deborah A.; Bull, Catherine; Utley, Martin	Combining qualitative and quantitative operational research methods to inform quality improvement in pathways that span multiple settings.	BMJ quality & safety		2044-5423 2044-5415	10.1136/bmjqs-2016-005636		BACKGROUND: Improving integration and continuity of care across sectors within resource constraints is a priority in many health systems. Qualitative operational research methods of problem structuring have been used to address quality improvement in services involving multiple sectors but not in combination with quantitative operational research methods that enable targeting of interventions acc…	2017-08	13/11/2018 10:47	14/04/2020 08:34		641-652		8	26		BMJ Qual Saf								eng	Published by the BMJ Publishing Group Limited. For permission to use (where not already granted under a licence) please go to http://www.bmj.com/company/products-services/rights-and-licensing/.						PMID: 28062603 PMCID: PMC5537516				Humans; Program Evaluation; Female; Male; Quality Improvement; Infant; Quality Improvement/*organization & administration; United Kingdom; *Research Design; *Operations Research; Continuity of Patient Care; Healthcare quality improvement; Heart Defects, Congenital/therapy; Implementation science; Patient Care Management/organization & administration; Quality improvement methodologies; Systems Int…
V4N6I5DU	journalArticle	2017	Chughtai, Saad; Blanchet, Karl	Systems thinking in public health: a bibliographic contribution to a meta-narrative review.	Health policy and planning		1460-2237 0268-1080	10.1093/heapol/czw159		Background: Research across the formal, natural and social sciences has greatly expanded our knowledge about complex systems in recent decades, informing a broadly inclusive, cross-disciplinary conceptual framework referred to as Systems Thinking (ST). Its use in public health is rapidly increasing, although there remains a poor understanding of how these ideas have been imported, adapted and ela…	01/05/2017	13/11/2018 10:47	14/04/2020 08:34		585-594		4	32		Health Policy Plan								eng	(c) The Author 2017. Published by Oxford University Press in association with The London School of Hygiene and Tropical Medicine. All rights reserved. For permissions, please e-mail: journals.permissions@oup.com						PMID: 28062516				Humans; Health Services Research; *Public Health; *Systems Analysis; Systems Analysis; public health; systems thinking; Public Health; Health systems; *Bibliometrics; Global Health; health systems research; social sciences; Human; Systematic Review; Bibliometrics; World Health; 00; 110
RF76SUR9	journalArticle	2016	Forestier-Zhang, Lydia; Watts, Laura; Turner, Alison; Teare, Harriet; Kaye, Jane; Barrett, Joe; Cooper, Cyrus; Eastell, Richard; Wordsworth, Paul; Javaid, Muhammad K.; Pinedo-Villanueva, Rafael	Health-related quality of life and a cost-utility simulation of adults in the UK with osteogenesis imperfecta, X-linked hypophosphatemia and fibrous dysplasia.	Orphanet journal of rare diseases		1750-1172 1750-1172	10.1186/s13023-016-0538-4		BACKGROUND: Health-related quality of life of adults with osteogenesis imperfecta (OI), fibrous dysplasia (FD) and X-linked hypophosphatemia (XLH) remains poorly described. The aim of this study was to describe the HRQoL of adults with osteogenesis imperfecta, fibrous dysplasia and X-linked hypophophataemia and perform a cost-utility simulation to calculate the maximum cost that a health care sys…	28/11/2016	13/11/2018 10:47	14/04/2020 08:34		160		1	11		Orphanet J Rare Dis								eng							PMID: 27894323 PMCID: PMC5126812				Humans; Adult; Female; Male; Middle Aged; Young Adult; Aged; Quality of Life; Adolescent; United Kingdom; *Economic evaluation; *Fibrous dysplasia; *McCune Albright syndrome; *Osteogenesis imperfecta; *Quality of life; *Quality of Life; *X-linked hypophosphatemia; Cross-Sectional Studies; Familial Hypophosphatemic Rickets/*physiopathology; Fibrous Dysplasia, Polyostotic/*physiopathology; Osteogen…
HC9JL8IA	journalArticle	2016	Kearney, Sarah; Leung, Loksee; Joyce, Andrew; Ollis, Debbie; Green, Celia	Applying systems theory to the evaluation of a whole school approach to violence prevention.	Health promotion journal of Australia : official journal of Australian Association of Health Promotion Professionals		1036-1073 1036-1073	10.1071/HE16046		Issue addressed Our Watch led a complex 12-month evaluation of a whole school approach to Respectful Relationships Education (RRE) implemented in 19 schools. RRE is an emerging field aimed at preventing gender-based violence. This paper will illustrate how from an implementation science perspective, the evaluation was a critical element in the change process at both a school and policy level. Met…	2016-02	13/11/2018 10:47	14/04/2020 08:34		230-235		3	27		Health Promot J Austr								eng							PMID: 27719735				Humans; Health Promotion; Program Evaluation; Surveys and Questionnaires; Health Services Research; Community-Based Participatory Research; Systems Theory; *Health Promotion; *Systems Theory; Organizational Objectives; Organizational Innovation; Violence/*prevention & control; *Schools; Feedback; Victoria; Human; Organizational Change; Schools; Violence – Prevention and Control; 00; 110
5933Z439	journalArticle	2017	Banbury, Annie; Chamberlain, Daniel; Nancarrow, Susan; Dart, Jared; Gray, Len; Parkinson, Lynne	Can videoconferencing affect older people's engagement and perception of their social support in long-term conditions management: a social network analysis from the Telehealth Literacy Project.	Health & social care in the community		1365-2524 0966-0410	10.1111/hsc.12382		Social support is a key component in managing long-term conditions. As people age in their homes, there is a greater risk of social isolation, which can be ameliorated by informal support networks. This study examined the relationship between changes in social support networks for older people living in a regional area following weekly videoconference groups delivered to the home. Between Februar…	2017-05	13/11/2018 10:47	14/04/2020 08:34		938-950		3	25		Health Soc Care Community								eng	(c) 2016 John Wiley & Sons Ltd.						PMID: 27573127				Humans; Surveys and Questionnaires; Female; Male; Aged; Focus Groups; Aged, 80 and over; Chronic Disease; *Chronic conditions; *long-term conditions; *older people; *social isolation; *social support; *Social Support; *Telehealth; *Videoconferencing; Health Knowledge, Attitudes, Practice; Long-Term Care; Patients/*psychology; Social Isolation; 1; Human; Pretest-Posttest Design; Descriptive Resear…
95QXVQT8	journalArticle	2016	McCullough, J. Mac; Eisen-Cohen, Eileen; Salas, S. Bianca	Partnership capacity for community health improvement plan implementation: findings from a social network analysis.	BMC public health		1471-2458 1471-2458	10.1186/s12889-016-3194-7		BACKGROUND: Many health departments collaborate with community organizations on community health improvement processes. While a number of resources exist to plan and implement a community health improvement plan (CHIP), little empirical evidence exists on how to leverage and expand partnerships when implementing a CHIP. The purpose of this study was to identify characteristics of the network invo…	13/07/2016	13/11/2018 10:47	14/04/2020 08:34		566			16		BMC Public Health								eng							PMID: 27411474 PMCID: PMC4944444				Humans; Surveys and Questionnaires; *Social network analysis; *Cooperative Behavior; *Social Support; *Community health improvement plan; *Local health department; Arizona; Community Health Planning/*organization & administration; Community Health Services/*organization & administration; Health Plan Implementation/*methods; Cooperative Behavior; Human; Support; Community Health Services – Adminis…
W76CSKL9	journalArticle	2016	Minkovitz, Cynthia S.; Grason, Holly; Ruderman, Marjory; Casella, James F.	Newborn Screening Programs and Sickle Cell Disease: A Public Health Services and Systems Approach.	American journal of preventive medicine		1873-2607 0749-3797	10.1016/j.amepre.2016.02.019		INTRODUCTION: Despite universal newborn screening (NBS), children in the U.S. continue to experience morbidity and mortality from sickle cell disease and related causes. Recognizing that assessments of public health services and systems can improve public health system performance and ultimately health outcomes, this study examined variations in NBS program activities for sickle cell disease. MET…	2016-07	13/11/2018 10:47	14/04/2020 08:34		S39-47		1 Suppl 1	51		Am J Prev Med								eng	Copyright (c) 2016 American Journal of Preventive Medicine. Published by Elsevier Inc. All rights reserved.						PMID: 27320464 PMCID: PMC4916337				Humans; United States; Female; *Public Health; *Systems Analysis; Systems Analysis; Public Health; Infant; *Neonatal Screening; Anemia, Sickle Cell/*mortality; Infant, Newborn; Interviews as Topic; Human; Funding Source; Interviews; Newborn; Anemia; Neonatal Assessment; Sickle Cell – Mortality; 00; 100
N6XWVQG6	journalArticle	2016	Li, Yan; Lawley, Mark A.; Siscovick, David S.; Zhang, Donglan; Pagan, Jose A.	Agent-Based Modeling of Chronic Diseases: A Narrative Review and Future Research Directions.	Preventing chronic disease		1545-1151 1545-1151	10.5888/pcd13.150561		The United States is experiencing an epidemic of chronic disease. As the US population ages, health care providers and policy makers urgently need decision models that provide systematic, credible prediction regarding the prevention and treatment of chronic diseases to improve population health management and medical decision-making. Agent-based modeling is a promising systems science approach th…	26/05/2016	13/11/2018 10:47	14/04/2020 08:34		E69			13		Prev Chronic Dis								eng							PMID: 27236380 PMCID: PMC4885681				Humans; United States; *Systems Analysis; Systems Analysis; Comorbidity; United States/epidemiology; *Models, Theoretical; Chronic Disease/*epidemiology/*prevention & control; Research/*trends; 1; Human; Chronic Disease – Prevention and Control; Comparative Studies; Models; Theoretical; Evaluation Research; Multicenter Studies; Validation Studies; Systematic Review; Chronic Disease – Epidemiology…
7N78E5CJ	journalArticle	2016	Ngalesoni, Frida N.; Ruhago, George M.; Mori, Amani T.; Robberstad, Bjarne; Norheim, Ole F.	Cost-effectiveness of medical primary prevention strategies to reduce absolute risk of cardiovascular disease in Tanzania: a Markov modelling study.	BMC health services research		1472-6963 1472-6963	10.1186/s12913-016-1409-3		BACKGROUND: Cardiovascular disease (CVD) is a growing cause of mortality and morbidity in Tanzania, but contextualized evidence on cost-effective medical strategies to prevent it is scarce. We aim to perform a cost-effectiveness analysis of medical interventions for primary prevention of CVD using the World Health Organization's (WHO) absolute risk approach for four risk levels. METHODS: The cost…	17/05/2016	13/11/2018 10:47	14/04/2020 08:35		185			16		BMC Health Serv Res								eng							PMID: 27184802 PMCID: PMC4869389				Humans; Cost-Benefit Analysis; Quality-Adjusted Life Years; Randomized Controlled Trials as Topic; Treatment Outcome; Adult; Female; Male; Middle Aged; Aged; Aged, 80 and over; Behavior; Risk Reduction Behavior; *Cardiovascular disease; *Cost-effectiveness analysis; *Diabetes; *Markov modelling; *Primary prevention; *Societal perspective; *Sub-Saharan Africa; *Tanzania; Angiotensin-Converting Enz…
GVCW2XX7	journalArticle	2016	Hamrin, Vanya; Vick, Rose; Brame, Cynthia; Simmons, Megan; Smith, Letizia; Vanderhoef, Dawn	Teaching a Systems Approach: An Innovative Quality Improvement Project.	The Journal of nursing education		1938-2421 0148-4834	10.3928/01484834-20160316-05		BACKGROUND: Nurse practitioners are required to navigate complex health care systems. Quality improvement (QI) projects provide the opportunity for nurse practitioner students to learn systems knowledge and improve health care outcomes in patient populations. A gap in the literature exists around how to systematically teach, apply, and measure QI curricular objectives at the master's level. METHO…	2016-04	13/11/2018 10:47	14/04/2020 08:34		209-214		4	55		J Nurs Educ								eng	Copyright 2016, SLACK Incorporated.						PMID: 27023890				Humans; Adult; Clinical Competence; Female; Male; Nursing Education Research; Nursing Evaluation Research; Curriculum; Psychiatric Nursing/*education; Quality Improvement/*organization & administration; Nurse Practitioners/*education; *Organizational Innovation; Education, Nursing, Graduate/methods/*organization & administration; Educational Measurement/statistics & numerical data; Nursing Method…
8FIYNEXR	journalArticle	2016	Keane, Christopher Robert	Resilience, tipping, and hydra effects in public health: emergent collective behavior in two agent-based models.	BMC public health		1471-2458 1471-2458	10.1186/s12889-016-2938-8		BACKGROUND: Collective health behavior often demonstrates counter-intuitive dynamics, sometimes resisting interventions designed to produce change, or even producing effects that are in the opposite direction than intended by the intervention, e.g. lowering infectivity resulting in increased infections. At other times collective health behavior exhibits sudden large-scale change in response to sm…	15/03/2016	13/11/2018 10:47	14/04/2020 08:34		265			16		BMC Public Health								eng							PMID: 26975419 PMCID: PMC4791925				Humans; *Public Health; Decision Making; *Models, Theoretical; Public Health; System dynamics; *Choice Behavior; *Health Behavior; *Social Behavior; Interpersonal Relations; Video Games; Health Behavior; 1; Models; Theoretical; Scales; Social Behavior; 320
N9EM77CR	journalArticle	2017	Doucette, William R.; Vinel, Shanrae'l; Pennathur, Priyadarshini	Initial development of the Systems Approach to Home Medication Management (SAHMM) model.	Research in social & administrative pharmacy : RSAP		1934-8150 1551-7411	10.1016/j.sapharm.2015.12.013		BACKGROUND: Adverse drug events and medication nonadherence are two problems associated with prescription medication use for chronic conditions. These issues often develop because patients have difficulty managing their medications at home. To guide patients and providers for achieving safe and effective medication use at home, the Systems Approach to Home Medication Management (SAHMM) model was …	2017-02	13/11/2018 10:47	14/04/2020 08:34		39-47		1	13		Res Social Adm Pharm								eng	Copyright A(c) 2016 Elsevier Inc. All rights reserved.						PMID: 26853834				Humans; Adult; Female; Male; Middle Aged; Aged; Aged, 80 and over; Drug-Related Side Effects and Adverse Reactions/*prevention & control; Chronic Disease; *Models, Theoretical; *Patient safety; Interviews as Topic; *Adverse drug event; *Medication Adherence; *Medication management; *Medication therapy; *Non-adherence; Prescription Drugs/*administration & dosage; Self Administration; Models; Theor…
KX2X5UAW	journalArticle	2015	Pagano, Eva; Petrelli, Alessio; Picariello, Roberta; Merletti, Franco; Gnavi, Roberto; Bruno, Graziella	Is the choice of the statistical model relevant in the cost estimation of patients with chronic diseases? An empirical approach by the Piedmont Diabetes Registry.	BMC health services research		1472-6963 1472-6963	10.1186/s12913-015-1241-1		BACKGROUND: Chronic diseases impose large economic burdens. Cost analysis is not straightforward, particularly when the goal is to relate costs to specific patterns of covariates, and to compare costs between diseased and healthy populations. Using different statistical methods this study describes the impact on results and conclusions of analyzing health care costs in a population with diabetes.…	30/12/2015	13/11/2018 10:47	14/04/2020 08:35		582			15		BMC Health Serv Res								eng							PMID: 26714744 PMCID: PMC4696194				Humans; Health Care Costs; Adult; Female; Male; Middle Aged; Aged; Decision Making; Chronic Disease; Models, Statistical; Health Expenditures; Choice Behavior; Diabetes Mellitus, Type 1/*economics/therapy; Diabetes Mellitus, Type 2/*economics/therapy; Registries; Data Collection; Human; Models; Middle Age; Diabetes Mellitus; Type 2 – Economics; Statistical; Type 1 – Economics; Type 1 – Therapy; T…
EDRB7TCR	journalArticle	2016	Mihaljevic, Susan E.; Howard, Valerie M.	Incorporating Interprofessional Evidenced-Based Sepsis Simulation Education for Certified Nursing Assistants (CNAs) and Licensed Care Providers Within Long-term Care Settings for Process and Quality Improvement.	Critical care nursing quarterly		1550-5111 0887-9303	10.1097/CNQ.0000000000000092		Improving resident safety and quality of care by maximizing interdisciplinary communication among long-term care providers is essential in meeting the goals of the United States' Federal Health care reform. The new Triple Aim goals focus on improved patient outcomes, increasing patient satisfaction, and decreased health care costs, thus providing consumers with quality, efficient patient-focused …	2016-03	13/11/2018 10:47	14/04/2020 08:34		24-33		1	39		Crit Care Nurs Q								eng							PMID: 26633155				Humans; United States; Interprofessional Relations; Simulation Training/*methods; Quality Improvement; Evidence-Based Practice; Prevalence; *Interdisciplinary Communication; *Long-Term Care; Critical Care; Nurses' Aides/*education; Patient Protection and Affordable Care Act; Sepsis/*diagnosis; Shock, Septic; Nursing; Education; Simulations; Evidence-Based; Death; Medical Practice; Nursing Assista…
FQCSDX55	journalArticle	2015	Escamilla, Veronica; Chibwesha, Carla J.; Gartland, Matthew; Chintu, Namwinga; Mubiana-Mbewe, Mwangelwa; Musokotwane, Kebby; Musonda, Patrick; Miller, William C.; Stringer, Jeffrey S. A.; Chi, Benjamin H.	Implementation and Operational Research: Distance From Household to Clinic and Its Association With the Uptake of Prevention of Mother-to-Child HIV Transmission Regimens in Rural Zambia.	Journal of acquired immune deficiency syndromes (1999)		1944-7884 1525-4135	10.1097/QAI.0000000000000739		BACKGROUND: In rural settings, HIV-infected pregnant women often live significant distances from facilities that provide prevention of mother-to-child transmission (PMTCT) services. METHODS: We offered universal maternal combination antiretroviral regimens in 4 pilot sites in rural Zambia. To evaluate the impact of services, we conducted a household survey in communities surrounding each facility…	01/11/2015	13/11/2018 10:47	14/04/2020 08:34		e94-e101		3	70		J Acquir Immune Defic Syndr								eng							PMID: 26470035 PMCID: PMC4885744				Humans; Adult; Female; Young Adult; Risk Factors; Adolescent; Pregnancy; Pilot Projects; Cross-Sectional Studies; Infant, Newborn; Anti-HIV Agents/administration & dosage/*therapeutic use; HIV Infections/epidemiology/prevention & control/*transmission; Infectious Disease Transmission, Vertical/*prevention & control; Maternal-Child Health Centers/organization & administration; Odds Ratio; Pregnanc…
5WD5RXBX	journalArticle	2016	Levy, David; Mohlman, Mary Katherine; Zhang, Yian	Estimating the Potential Impact of Tobacco Control Policies on Adverse Maternal and Child Health Outcomes in the United States Using the SimSmoke Tobacco Control Policy Simulation Model.	Nicotine & tobacco research : official journal of the Society for Research on Nicotine and Tobacco		1469-994X 1462-2203	10.1093/ntr/ntv178		INTRODUCTION: Numerous studies document the causal relationship between prenatal smoking and adverse maternal and child health (MCH) outcomes. Studies also reveal the impact that tobacco control policies have on prenatal smoking. The purpose of this study is to estimate the effect of tobacco control policies on prenatal smoking prevalence and adverse MCH outcomes. METHODS: The US SimSmoke simulat…	2016-05	13/11/2018 10:47	14/04/2020 08:34		1240-1249		5	18		Nicotine Tob Res								eng	(c) The Author 2015. Published by Oxford University Press on behalf of the Society for Research on Nicotine and Tobacco. All rights reserved. For permissions, please e-mail: journals.permissions@oup.com.						PMID: 26385929 PMCID: PMC5896820				Humans; United States; Adult; Female; Male; Middle Aged; Young Adult; Aged; Adolescent; United States/epidemiology; Pregnancy; *Models, Theoretical; Infant; Infant, Newborn; Child Health/*legislation & jurisprudence; Health Policy/*legislation & jurisprudence; Maternal Health/*legislation & jurisprudence; Premature Birth/diagnosis/epidemiology; Smoking Cessation/legislation & jurisprudence; Smoki…
5RJN3W83	journalArticle	2016	Brubacher, Jacob W.; Karg, Jeffrey; Weinstock, Peter; Bae, Donald S.	A Novel Cast Removal Training Simulation to Improve Patient Safety.	Journal of surgical education		1878-7452 1878-7452	10.1016/j.jsurg.2015.08.004		OBJECTIVE: Cast application and removal are essential to orthopedics and performed by providers of variable training. Simulation training and practice of proper cast application and removal may reduce injury, optimize outcomes, and reduce health care costs. The purpose of this educational initiative was to develop, validate, and implement a novel simulation trainer and curriculum to improve safet…	2016-02	13/11/2018 10:47	14/04/2020 08:34		07-Nov		1	73		J Surg Educ								eng	Copyright (c) 2015 Association of Program Directors in Surgery. Published by Elsevier Inc. All rights reserved.						PMID: 26385318				Humans; *Curriculum; *Simulation Training; Patient Safety/*standards; patient safety; Quality Improvement; *Casts, Surgical; Manikins; orthopedics; Orthopedics/*education; Patient Care; Practice-Based Learning and Improvement; surgical simulation; 00; 110
MHJZ3BUB	journalArticle	2015	Petrescu-Prahova, Miruna; Belza, Basia; Leith, Katherine; Allen, Peg; Coe, Norma B.; Anderson, Lynda A.	Using Social Network Analysis to Assess Mentorship and Collaboration in a Public Health Network.	Preventing chronic disease		1545-1151 1545-1151	10.5888/pcd12.150103		INTRODUCTION: Addressing chronic disease burden requires the creation of collaborative networks to promote systemic changes and engage stakeholders. Although many such networks exist, they are rarely assessed with tools that account for their complexity. This study examined the structure of mentorship and collaboration relationships among members of the Healthy Aging Research Network (HAN) using …	20/08/2015	13/11/2018 10:47	14/04/2020 08:35		E130			12		Prev Chronic Dis								eng							PMID: 26292061 PMCID: PMC4565512				Humans; Surveys and Questionnaires; United States; Health Services Research; Public Health/*methods; *Social Networking; Centers for Disease Control and Prevention (U.S.); Interdisciplinary Communication; Cross-Sectional Studies; Cooperative Behavior; *Aging; *Interinstitutional Relations; *Mentors; Capacity Building; Chronic Disease/prevention & control; Data Collection/methods; Health Planning …
CYKMYBFR	journalArticle	2015	Jensen, Sanne	Clinical Simulation: For what and how can it be used in design and evaluation of health IT.	Studies in health technology and informatics		0926-9630 0926-9630			The usability of health information technology (IT) is increasingly recognized as critically important to the development of systems that are both safe to use and acceptable to end-users. The substantial complexity of organizations, work practice and physical environments within the healthcare sector influences the development and application of health IT. When health IT is introduced in local cl…	2015	13/11/2018 10:47	14/04/2020 08:34		217-228			215		Stud Health Technol Inform								eng							PMID: 26249199				Humans; *Patient Simulation; Patient Safety; Qualitative Research; *Medical Informatics; *Technology Assessment, Biomedical; Anthropology, Cultural; Denmark; Equipment Safety; Ergonomics; Guidelines as Topic; 00; 100
R2QTRE6P	journalArticle	2015	Penny, Melissa A.; Galactionova, Katya; Tarantino, Michael; Tanner, Marcel; Smith, Thomas A.	The public health impact of malaria vaccine RTS,S in malaria endemic Africa: country-specific predictions using 18 month follow-up Phase III data and simulation models.	BMC medicine		1741-7015 1741-7015	10.1186/s12916-015-0408-2		BACKGROUND: The RTS,S/AS01 malaria vaccine candidate recently completed Phase III trials in 11 African sites. Recommendations for its deployment will partly depend on predictions of public health impact in endemic countries. Previous predictions of these used only limited information on underlying vaccine properties and have not considered country-specific contextual data. METHODS: Each Phase III…	29/07/2015	13/11/2018 10:47	14/04/2020 08:35		170			13		BMC Med								eng							PMID: 26219380 PMCID: PMC4518512				Humans; Treatment Outcome; Adult; Middle Aged; Young Adult; Follow-Up Studies; Child; Adolescent; Incidence; Infant; Prevalence; Africa South of the Sahara/epidemiology; Malaria Vaccines/*therapeutic use; Malaria, Falciparum/epidemiology; Malaria/epidemiology/*prevention & control; Public Health/*statistics & numerical data; Vaccination/*statistics & numerical data; 100
PDLBHA7T	journalArticle	2017	Vanamala, Jairam	Food systems approach to cancer prevention.	Critical reviews in food science and nutrition		1549-7852 1040-8398	10.1080/10408398.2015.1028023		New cancer cases are expected to surge 57% worldwide in the next two decades. The greatest burden will be in low- and middle-income countries that are ill equipped to face this epidemic. Similarly, in the United States, low-income populations are at greater risk for cancer. As most cancers contain over 50 genetic alterations, and as these alterations define dysregulation of over 10 different crit…	13/08/2017	13/11/2018 10:47	14/04/2020 08:35		2573-2588		12	57		Crit Rev Food Sci Nutr								eng							PMID: 26192392				Humans; *Diet; Systems Analysis; Diet; cancer prevention; cancer stem cells; carotenoids; flavonoids; Food systems; Fruit; glucosinolates; Neoplasms/*prevention & control; polyphenols; processing; Vegetables; Neoplasms – Prevention and Control; 00; 100
6PAGCPWW	journalArticle	2015	Weiss, Jennifer; Makonnen, Raphael; Sula, Delphin	Shifting management of a community volunteer system for improved child health outcomes: results from an operations research study in Burundi.	BMC health services research		1472-6963 1472-6963	10.1186/1472-6963-15-S1-S2		BACKGROUND: Community-based strategies that foster frequent contact between caregivers of children under five and provide credible sources of health information are essential to improve child survival. Care Groups are a community-based implementation strategy for the delivery of social and behavior change interventions. This study assessed if supervision of Care Group activities by Ministry of He…	2015	13/11/2018 10:47	14/04/2020 08:35		S2			15 Suppl 1		BMC Health Serv Res								eng							PMID: 26062624 PMCID: PMC4464208				Humans; Socioeconomic Factors; Health Status Indicators; Adult; Female; Male; Infant; Health Knowledge, Attitudes, Practice; Community Health Services/*organization & administration; Infant, Newborn; Operations Research; *Volunteers; Burundi; Child Health Services/*organization & administration; Financing, Government/*organization & administration; Health Promotion/*organization & administration;…
9DCB9DNN	journalArticle	2015	Perlin, Jonathan B.; Mower, Laura; Bushe, Chris	A systems approach to evaluating ionizing radiation: six focus areas to improve quality, efficiency, and patient safety.	Journal for healthcare quality : official publication of the National Association for Healthcare Quality		1945-1474 1062-2551	10.1111/JHQ-D-15-00038		Ionizing radiation is an essential component of the care process. However, providers and patients may not be fully aware of the risks involved, the level of ionizing radiation delivered with various procedures, or the potential for harm through incidental overexposure or cumulative dose. Recent high-profile incidents demonstrating the devastating short-term consequences of radiation overexposure …	2015-06	13/11/2018 10:47	14/04/2020 08:35		173-188		3	37		J Healthc Qual								eng							PMID: 26042626 PMCID: PMC4617287				Humans; Quality of Health Care; Patient Safety; Risk Assessment; *Systems Analysis; Systems Analysis; Communication; *Patient Safety; Quality Improvement/*organization & administration; Efficiency, Organizational; Certification/standards; Critical Pathways/standards; Multi-Institutional Systems; Radiation, Ionizing; Radiologic Health/*methods/*organization & administration/standards; Technology, …
W3IT6CFE	journalArticle	2015	McCoy, Sandra I.; Buzdugan, Raluca; Padian, Nancy S.; Musarandega, Reuben; Engelsmann, Barbara; Martz, Tyler E.; Mushavi, Angela; Mahomva, Agnes; Cowan, Frances M.	Implementation and Operational Research: Uptake of Services and Behaviors in the Prevention of Mother-to-Child HIV Transmission Cascade in Zimbabwe.	Journal of acquired immune deficiency syndromes (1999)		1944-7884 1525-4135	10.1097/QAI.0000000000000597		OBJECTIVE: To examine the uptake of services and behaviors in the prevention of mother-to-child HIV transmission (PMTCT) cascade in Zimbabwe and to determine factors associated with MTCT and maternal antiretroviral therapy (ART) or antiretroviral (ARV) prophylaxis. DESIGN: Analysis of cross-sectional data from mother-infant pairs. METHODS: We analyzed baseline data collected in 2012 as part of th…	01/06/2015	13/11/2018 10:47	14/04/2020 08:34		e74-81		2	69		J Acquir Immune Defic Syndr								eng							PMID: 26009838 PMCID: PMC4445469				Humans; Adult; Female; Young Adult; Adolescent; Pregnancy; Infant; Cross-Sectional Studies; Infant, Newborn; Zimbabwe; Data Collection; Public Health Administration/*methods; Infectious Disease Transmission, Vertical/*prevention & control; Pregnancy Complications, Infectious/*drug therapy; *Patient Acceptance of Health Care; Anti-Retroviral Agents/therapeutic use; Chemoprevention/methods; HIV Inf…
98TJT3QB	journalArticle	2015	Were, Martin C.; Kessler, Jason; Shen, Changyu; Sidle, John; Macharia, Stephen; Lizcano, John; Siika, Abraham; Wools-Kaloustian, Kara; Kurth, Ann	Implementation and Operational Research: A Time-Motion Analysis of HIV Transmission Prevention Counseling and Antiretroviral Adherence Messages in Western Kenya.	Journal of acquired immune deficiency syndromes (1999)		1944-7884 1525-4135	10.1097/QAI.0000000000000666		BACKGROUND: Shortages of health workers and large number of HIV-infected persons in Africa mean that time to provide antiretroviral therapy (ART) adherence and other messages to patients is limited. METHODS: Using time-motion methodology, we documented the intensity and nature of counseling delivered to patients. The study was conducted at a rural and an urban HIV clinic in western Kenya. We reco…	01/08/2015	13/11/2018 10:47	14/04/2020 08:35		e135-141		4	69		J Acquir Immune Defic Syndr								eng							PMID: 25950208 PMCID: PMC4683585				Humans; Adult; Health Personnel; *Medication Adherence; Anti-HIV Agents/*administration & dosage/*therapeutic use; Community Health Centers/*manpower/statistics & numerical data/supply & distribution; Health Manpower; HIV Infections/*prevention & control/*transmission; Time and Motion Studies; 00; 140
UJ5H4EJW	journalArticle	2015	Liu, Fengchen; Enanoria, Wayne T. A.; Zipprich, Jennifer; Blumberg, Seth; Harriman, Kathleen; Ackley, Sarah F.; Wheaton, William D.; Allpress, Justine L.; Porco, Travis C.	The role of vaccination coverage, individual behaviors, and the public health response in the control of measles epidemics: an agent-based simulation for California.	BMC public health		1471-2458 1471-2458	10.1186/s12889-015-1766-6		BACKGROUND: Measles cases continue to occur among susceptible individuals despite the elimination of endemic measles transmission in the United States. Clustering of disease susceptibility can threaten herd immunity and impact the likelihood of disease outbreaks in a highly vaccinated population. Previous studies have examined the role of contact tracing to control infectious diseases among clust…	01/05/2015	13/11/2018 10:47	14/04/2020 08:34		447			15		BMC Public Health								eng							PMID: 25928152 PMCID: PMC4438575				Humans; Socioeconomic Factors; United States; Adult; Female; Male; Middle Aged; Young Adult; Child; Adolescent; Models, Theoretical; Public Health; California/epidemiology; Disease Outbreaks/*prevention & control; *Immunization Schedule; Disease Susceptibility; Epidemics/prevention & control; Measles Vaccine/*administration & dosage; Measles/*prevention & control; 1; Prevention; Agent Based; 210
92DRVBS9	journalArticle	2015	Jung, Min Hee; Oh, Je Hyeok; Kim, Chan Woong; Kim, Sung Eun; Lee, Dong Hoon; Chang, Wen Joen	Does accelerometer feedback on high-quality chest compression improve survival rate? An in-hospital cardiac arrest simulation.	The American journal of emergency medicine		1532-8171 0735-6757	10.1016/j.ajem.2015.04.016		OBJECTIVE: We investigated whether visual feedback from an accelerometer device facilitated high-quality chest compressions during an in-hospital cardiac arrest simulation using a manikin. METHODS: Thirty health care providers participated in an in-hospital cardiac arrest simulation with 1 minute of continuous chest compressions. Chest compressions were performed on a manikin lying on a bed accor…	2015-08	13/11/2018 10:47	14/04/2020 08:34		993-997		8	33		Am J Emerg Med								eng	Copyright (c) 2015 Elsevier Inc. All rights reserved.						PMID: 25921966				Humans; Adult; Female; Male; Young Adult; Heart Arrest/*therapy; *Health Personnel; Prospective Studies; Survival Rate; Health Personnel; Manikins; *Feedback; *Accelerometry; Heart Massage/*standards; Feedback; Human; Models; Accelerometry; Anatomic; Heart Arrest – Therapy; Heart Massage – Standards; Survival; 00; 100
UZSNJVZI	journalArticle	2014	Suri, Devika J.; Tano-Debrah, Kwaku; Ghosh, Shibani A.	Optimization of the nutrient content and protein quality of cereal-legume blends for use as complementary foods in Ghana.	Food and nutrition bulletin		0379-5721 0379-5721	10.1177/156482651403500309		BACKGROUND: Nutritionally adequate complementary foods made from locally available ingredients are of high priority in developing countries, including Ghana. The majority of complementary foods in these countries are cereal-based and are unable to meet the nutrient intakes recommended by the World Health Organization. OBJECTIVE: To evaluate the nutrient content and protein quality of local cereal…	2014-09	13/11/2018 10:47	14/04/2020 08:35		372-381		3	35		Food Nutr Bull								eng							PMID: 25902596				Humans; Child; Child, Preschool; Infant; *Edible Grain; *Fabaceae; *Infant Nutritional Physiological Phenomena; *Nutritive Value; Arachis; Dietary Fats/analysis; Dietary Proteins/*analysis; Energy Intake; Food Quality; Ghana; Infant Food/analysis; Lysine/administration & dosage; Micronutrients/analysis; Nutritional Requirements; Soybeans; Zea mays; Human; Cereals; Corn; Dietary Fats – Analysis; D…
9I8AUSFZ	journalArticle	2015	Yajamanyam, Phani Kiran; Sohi, Dalbir	In situ simulation as a quality improvement initiative.	Archives of disease in childhood. Education and practice edition		1743-0593 1743-0585	10.1136/archdischild-2014-306939		Simulation-based learning has gained recent recognition as a means of improving patient safety. In situ simulation, that is conducting simulation training in actual clinical environment, is a novel approach to detecting deficiencies in healthcare systems, termed as latent safety threats (LSTs). We implemented in situ simulation training as a quality improvement initiative and were able to detect …	2015-06	13/11/2018 10:47	14/04/2020 08:35		162-163		3	100		Arch Dis Child Educ Pract Ed								eng	Published by the BMJ Publishing Group Limited. For permission to use (where not already granted under a licence) please go to http://group.bmj.com/group/rights-licensing/permissions.						PMID: 25852214				Humans; *Quality Improvement; Child; Simulation Training/*methods; Infant, Newborn; Accident & Emergency; Emergency Service, Hospital/*standards; Intensive Care Units, Neonatal/*standards; Medical Education; Neonatology; Technology; 00; 110
PCQHLLDB	journalArticle	2015	Mariani, Bette; Cantrell, Mary Ann; Meakim, Colleen; Jenkinson, Amanda	Improving students' safety practice behaviors through a simulation-based learning experience.	The Journal of nursing education		1938-2421 0148-4834	10.3928/01484834-20150218-05		This study evaluated 175 senior-level undergraduate nursing students' perceptions and comfort level regarding safety principles and practices before and after participating in a safety-focused clinical simulation-based experience during their nursing leadership course. The Healthcare Professionals Patient Safety Assessment (HPPSA) was used to measure students' perceptions and comfort level regard…	2015-03	13/11/2018 10:47	14/04/2020 08:34		S35-38		3 Suppl	54		J Nurs Educ								eng	Copyright 2015, SLACK Incorporated.						PMID: 25692409				Humans; Adult; Female; Male; Middle Aged; *Clinical Competence; *Patient Safety; Leadership; *Education, Nursing, Baccalaureate; *Self Concept; Problem-Based Learning/*organization & administration; Truth Disclosure; Nursing; Education; Descriptive Statistics; Human; Pretest-Posttest Design; Baccalaureate; Data Analysis Software; T-Tests; Simulations; Patient Safety – Education; Questionnaires; F…
8YQ6LRNB	journalArticle	2015	Wang, Youfa; Xue, Hong; Liu, Shiyong	Applications of systems science in biomedical research regarding obesity and noncommunicable chronic diseases: opportunities, promise, and challenges.	Advances in nutrition (Bethesda, Md.)		2156-5376 2161-8313	10.3945/an.114.007203		Interest in the application of systems science (SS) in biomedical research, particularly regarding obesity and noncommunicable chronic disease (NCD) research, has been growing rapidly over the past decade. SS is a broad term referring to a family of research approaches that include modeling. As an emerging approach being adopted in public health, SS focuses on the complex dynamic interaction betw…	2015-01	13/11/2018 10:47	14/04/2020 08:35		88-95		1	6		Adv Nutr								eng	(c) 2015 American Society for Nutrition.						PMID: 25593147 PMCID: PMC4288284				Humans; Research; Public Health/*methods; *Models, Theoretical; systems science; Systems Theory; *Chronic Disease/therapy; *Obesity/therapy; *Systems Theory; Biomedical Research/*methods; child; intervention; models; noncommunicable chronic diseases; obesity; policy; Science; simulation; Models; Theoretical; Public Health – Methods; Chronic Disease – Therapy; Medical – Methods; Obesity – Therapy;…
RGNQKR4J	journalArticle	2014	Anota, Amelie; Barbieri, Antoine; Savina, Marion; Pam, Alhousseiny; Gourgou-Bourgade, Sophie; Bonnetain, Franck; Bascoul-Mollevi, Caroline	Comparison of three longitudinal analysis models for the health-related quality of life in oncology: a simulation study.	Health and quality of life outcomes		1477-7525 1477-7525	10.1186/s12955-014-0192-2		BACKGROUND: Health-Related Quality of Life (HRQoL) is an important endpoint in oncology clinical trials aiming to investigate the clinical benefit of new therapeutic strategies for the patient. However, the longitudinal analysis of HRQoL remains complex and unstandardized. There is clearly a need to propose accessible statistical methods and meaningful results for clinicians. The objective of thi…	31/12/2014	13/11/2018 10:47	14/04/2020 08:34		192			12		Health Qual Life Outcomes								eng							PMID: 25551580 PMCID: PMC4326524				Humans; Female; Male; *Models, Theoretical; Health Status; Longitudinal Studies; *Health Status Indicators; *Patient Outcome Assessment; Medical Oncology; Neoplasms/*psychology/therapy; Quality of Life/*psychology; 00; 110
6JIW8FUW	journalArticle	2014	Park, Yukyung; Kim, Chang-Yup; You, Myoung Soon; Lee, Kun Sei; Park, Eunyoung	Public participation in the process of local public health policy, using policy network analysis.	Journal of preventive medicine and public health = Yebang Uihakhoe chi		2233-4521 1975-8375	10.3961/jpmph.14.029		OBJECTIVES: To assess the current public participation in-local health policy and its implications through the analysis of policy networks in health center programs. METHODS: We examined the decision-making process in sub-health center installations and the implementation process in metabolic syndrome management program cases in two districts ('gu's) of Seoul. Participants of the policy network w…	2014-11	13/11/2018 10:47	14/04/2020 08:35		298-308		6	47		J Prev Med Public Health								eng							PMID: 25475197 PMCID: PMC4263003				*Health Policy; Humans; Surveys and Questionnaires; Decision Making; Program Development; *Community Participation; Community Networks; Health Services Needs and Demand; Local public health policy; Metabolic Syndrome/prevention & control; Policy network; Policy process; Public participation; Social network analysis; 1; ******To read; 110
HLED7KG5	journalArticle	2014	Schoen, Martin W.; Moreland-Russell, Sarah; Prewitt, Kim; Carothers, Bobbi J.	Social network analysis of public health programs to measure partnership.	Social science & medicine (1982)		1873-5347 0277-9536	10.1016/j.socscimed.2014.10.057		In order to prevent chronic diseases, community-based programs are encouraged to take an ecological approach to public health promotion and involve many diverse partners. Little is known about measuring partnership in implementing public health strategies. We collected data from 23 Missouri communities in early 2012 that received funding from three separate programs to prevent obesity and/or redu…	2014-12	13/11/2018 10:47	14/04/2020 08:35		90-95			123		Soc Sci Med								eng	Copyright (c) 2014 Elsevier Ltd. All rights reserved.						PMID: 25462609				Humans; Health Promotion; Surveys and Questionnaires; *Public Health; Public Health; Smoking Cessation; *Social Support; Public health; *Health Promotion; Social network analysis; *Community Networks/organization & administration; Collaboration; Community research; Missouri; Obesity prevention; Obesity/prevention & control; Partnership; Tobacco cessation; Social Networks; 1; Human; Program Implem…
7C565X67	journalArticle	2014	Leinhos, Mary; Qari, Shoukat H.; Williams-Johnson, Mildred	Preparedness and emergency response research centers: using a public health systems approach to improve all-hazards preparedness and response.	Public health reports (Washington, D.C. : 1974)		1468-2877 0033-3549	10.1177/00333549141296S403		In 2008, at the request of the Centers for Disease Control and Prevention (CDC), the Institute of Medicine (IOM) prepared a report identifying knowledge gaps in public health systems preparedness and emergency response and recommending near-term priority research areas. In accordance with the Pandemic and All-Hazards Preparedness Act mandating new public health systems research for preparedness a…	2014	13/11/2018 10:47	14/04/2020 08:34		Aug-18			129 Suppl 4		Public Health Rep								eng							PMID: 25355970 PMCID: PMC4187302				Humans; United States; Research; Quality Improvement; Centers for Disease Control and Prevention (U.S.); Systems Theory; *Research; Civil Defense/organization & administration; Disaster Planning/*organization & administration; National Academies of Science, Engineering, and Medicine (U.S.) Health and Medicine Division; Organizational Objectives; Public Health/*education; Public-Private Sector Par…
UU7HXPDN	journalArticle	2014	Pinnock, Hilary; Ehrlich, Elisabeth; Hoskins, Gaylor; Tomlins, Ron	A woman with asthma: a whole systems approach to supporting self-management.	NPJ primary care respiratory medicine		2055-1010 2055-1010	10.1038/npjpcrm.2014.63		A 35-year-old lady attends for review of her asthma following an acute exacerbation. There is an extensive evidence base for supported self-management for people living with asthma, and international and national guidelines emphasise the importance of providing a written asthma action plan. Effective implementation of this recommendation for the lady in this case study is considered from the pers…	16/10/2014	13/11/2018 10:47	14/04/2020 08:35		14063			24		NPJ Prim Care Respir Med								eng							PMID: 25321880 PMCID: PMC4373456				Humans; Adult; Female; *Self Care; Asthma/*therapy; Patient Care Planning; 1; 110
G9EBKZYV	journalArticle	2014	Aebersold, Michelle; Titler, Marita G.	A simulation model for improving learner and health outcomes.	The Nursing clinics of North America		1558-1357 0029-6465	10.1016/j.cnur.2014.05.011		Simulation has become a necessary and integral part of education for prelicensure and ongoing education of health care practitioners. To guide this process, the Simulation Model for Improving Learner and Health Outcomes (SMILHO) model provides a framework to design the experience from a science of learning approach and links it to learner and health outcomes to add to the knowledge base. Much wor…	2014-09	13/11/2018 10:47	14/04/2020 08:34		431-439		3	49		Nurs Clin North Am								eng	Copyright (c) 2014 Elsevier Inc. All rights reserved.						PMID: 25155540				Humans; *Patient Simulation; *Models, Educational; Simulation; *Learning; *Outcome Assessment (Health Care); Best practices; Education, Professional/*methods; Health outcomes; Learner outcomes; Model; Simulation-based learning; 1; ****; 110
9FPBQLKP	journalArticle	2015	Piette, John D.; Farris, Karen B.; Newman, Sean; An, Larry; Sussman, Jeremy; Singh, Satinder	The potential impact of intelligent systems for mobile health self-management support: Monte Carlo simulations of text message support for medication adherence.	Annals of behavioral medicine : a publication of the Society of Behavioral Medicine		1532-4796 0883-6612	10.1007/s12160-014-9634-7		BACKGROUND: Mobile health (mHealth) services cannot easily adapt to users' unique needs. PURPOSE: We used simulations of text messaging (SMS) for improving medication adherence to demonstrate benefits of interventions using reinforcement learning (RL). METHODS: We used Monte Carlo simulations to estimate the relative impact of an intervention using RL to adapt SMS adherence support messages in or…	2015-02	13/11/2018 10:47	14/04/2020 08:34		84-94		1	49		Ann Behav Med								eng							PMID: 25082177 PMCID: PMC4335096				Humans; Computer Simulation; *Medication Adherence; *Self Care; *Telemedicine; *Text Messaging; 1; Monte Carlo; 420
W2E93QM8	journalArticle	2014	Bishai, David; Paina, Ligia; Li, Qingfeng; Peters, David H.; Hyder, Adnan A.	Advancing the application of systems thinking in health: why cure crowds out prevention.	Health research policy and systems		1478-4505 1478-4505	10.1186/1478-4505-12-28		INTRODUCTION: This paper presents a system dynamics computer simulation model to illustrate unintended consequences of apparently rational allocations to curative and preventive services. METHODS: A modeled population is subject to only two diseases. Disease A is a curable disease that can be shortened by curative care. Disease B is an instantly fatal but preventable disease. Curative care worker…	16/06/2014	13/11/2018 10:47	14/04/2020 08:34		28			12		Health Res Policy Syst								eng							PMID: 24935344 PMCID: PMC4073815				Humans; Quality-Adjusted Life Years; Health Care Costs; Computer Simulation; Health Expenditures; Models, Economic; Financing, Organized; Health Policy/economics; Preventive Medicine/*economics; Delivery of Health Care/economics; Health Care Rationing/economics; Health Resources/economics/supply & distribution; Lobbying; Therapeutics/*economics; 1; Human; Models; Health Resource Utilization; Stat…
KHYI4CVD	journalArticle	2014	Kapogiannis, Bill G.; Legins, Ken E.; Chandan, Upjeet; Lee, Sonia	Evidence-based programming for adolescent HIV prevention and care: operational research to inform best practices.	Journal of acquired immune deficiency syndromes (1999)		1944-7884 1525-4135	10.1097/QAI.0000000000000177		BACKGROUND: Globally, a staggering number of adolescents, approximately 2.1 million, were estimated to be living with HIV in 2012. Unique developmental, psychosocial, and environmental considerations make them particularly vulnerable to HIV acquisition and argue for a comprehensive response to address this burgeoning problem. METHODS: This article explores the current state of the science of HIV …	01/07/2014	13/11/2018 10:47	14/04/2020 08:34		S228-235			66 Suppl 2		J Acquir Immune Defic Syndr								eng							PMID: 24918600				Humans; Health Services Accessibility; Young Adult; Child; Adolescent; Research Design; HIV Infections/*prevention & control; Primary Prevention; Adolescent Behavior; Counseling; Evidence-Based Practice/*methods/*organization & administration; 00; 100
47GFY6Y7	journalArticle	2015	Tate, Wendy R.; Skrepnek, Grant H.	Quality-adjusted time without symptoms or toxicity (Q-TWiST): patient-reported outcome or mathematical model? A systematic review in cancer.	Psycho-oncology		1099-1611 1057-9249	10.1002/pon.3595		OBJECTIVE: Successful cancer treatment is defined as an increase in overall survival and/or progression-free survival. Despite their importance, these metrics omit patient quality of life. Quality-adjusted time without symptoms or toxicity (Q-TWiST) was developed to adjust survival gained, accounting for quality of life. The purpose of this systematic review was to assess the methods reported in …	2015-03	13/11/2018 10:47	14/04/2020 08:35		253-261		3	24		Psychooncology								eng	Copyright (c) 2014 John Wiley & Sons, Ltd.						PMID: 24917078				Humans; Quality-Adjusted Life Years; Reproducibility of Results; *Quality-Adjusted Life Years; Quality of Life; Models, Theoretical; *Patient Outcome Assessment; *Surveys and Questionnaires; Antineoplastic Combined Chemotherapy Protocols/adverse effects/*therapeutic use; cancer; Neoplasms/*drug therapy; oncology; patient-reported outcome; Q-TWiST; quality of life; Human; Models; Theoretical; Ques…
QB5492FQ	journalArticle	2016	Dieckmann, Peter; Clemmensen, Marianne Hald; Sorensen, Trine Kart; Kunstek, Pina; Hellebek, Annemarie	Identifying Facilitators and Barriers for Patient Safety in a Medicine Label Design System Using Patient Simulation and Interviews.	Journal of patient safety		1549-8425 1549-8417	10.1097/PTS.0000000000000109		OBJECTIVES: Medicine label design plays an important role in improving patient safety. This study aimed at identifying facilitators and barriers in a medicine label system to prevent medication errors in clinical use by health care professionals. METHODS: The study design is qualitative and exploratory, with a convenience sample of 10 nurses and 10 physicians from different acute care specialties…	2016-12	13/11/2018 10:47	14/04/2020 08:34		210-222		4	12		J Patient Saf								eng							PMID: 24832588				Humans; Adult; Female; Male; Middle Aged; Patient Safety; *Patient Safety; Cognition; Nurses; Attitude of Health Personnel; Hospitals; Denmark; Patient Simulation; *Drug Labeling/standards; *Medication Errors/prevention & control; *Nurses; *Physicians; Problem Solving; Safety Management/*methods; Descriptive Statistics; Human; Qualitative Studies; Content Analysis; Convenience Sample; Data Analys…
X6SXAVEG	journalArticle	2014	Maglio, Paul P.; Sepulveda, Martin-J.; Mabry, Patricia L.	Mainstreaming modeling and simulation to accelerate public health innovation.	American journal of public health		1541-0048 0090-0036	10.2105/AJPH.2014.301873		Dynamic modeling and simulation are systems science tools that examine behaviors and outcomes resulting from interactions among multiple system components over time. Although there are excellent examples of their application, they have not been adopted as mainstream tools in population health planning and policymaking. Impediments to their use include the legacy and ease of use of statistical app…	2014-07	13/11/2018 10:47	14/04/2020 08:34		1181-1186		7	104		Am J Public Health								eng							PMID: 24832426 PMCID: PMC4056212				Humans; Research; *Public Health; *Computer Simulation; Communication; *Models, Theoretical; *Research Design; Policy Making; System dynamics; Cooperative Behavior; Systems Theory; *Systems Theory; Obesity/prevention & control; Health Behavior; Health Planning; Diffusion of Innovation; 1; Computer Simulation – Utilization; Data Analysis; Interdisciplinary; Contingency Management; Obesity – Etiolo…
AXPECGIS	journalArticle	2014	Ballangrud, Randi; Hall-Lord, Marie Louise; Persenius, Mona; Hedelin, Birgitta	Intensive care nurses' perceptions of simulation-based team training for building patient safety in intensive care: a descriptive qualitative study.	Intensive & critical care nursing		1532-4036 0964-3397	10.1016/j.iccn.2014.03.002		OBJECTIVES: To describe intensive care nurses' perceptions of simulation-based team training for building patient safety in intensive care. BACKGROUND: Failures in team processes are found to be contributory factors to incidents in an intensive care environment. Simulation-based training is recommended as a method to make health-care personnel aware of the importance of team working and to improv…	2014-08	13/11/2018 10:47	14/04/2020 08:34		179-187		4	30		Intensive Crit Care Nurs								eng	Copyright (c) 2014 Elsevier Ltd. All rights reserved.						PMID: 24731413				Humans; Staff Development; *Simulation Training; Adult; Female; Male; Middle Aged; Patient Safety/*standards; Patient Safety; Qualitative Research; Communication; *Attitude of Health Personnel; Motivation; Patient safety; Norway; Simulation-based training; Age Factors; Critical Care Nursing/*education/methods; Critical Care/methods/*psychology; Intensive care; Nursing; Nursing Staff, Hospital/*ed…
HZGEIICP	journalArticle	2014	Klipfel, Janee M.; Carolan, Bridget J.; Brytowski, Nathan; Mitchell, Catherine A.; Gettman, Matthew T.; Jacobson, Therese M.	Patient safety improvement through in situ simulation interdisciplinary team training.	Urologic nursing		1053-816X 1053-816X			In situ simulation is an education strategy that promotes patient safety and enhances interdisciplinary teamwork. When a patient is experiencing an acute health status change or a rapidly emerging condition, teamwork is necessary to adequately and appropriately provide treatment. A unit-based quality improvement project was designed to enhance these skills. In situ simulation was used as the trai…	2014-02	13/11/2018 10:47	14/04/2020 08:34		39-46		1	34		Urol Nurs								eng							PMID: 24716380				Humans; Program Evaluation; Male; Patient Safety/*standards; *Quality Improvement; Aged; Communication; Quality Improvement; Inpatients; Education, Nursing, Continuing; Inservice Training/*methods; Nephrology Nursing/*standards; Patient Care Team/*standards; Urinary Bladder Neoplasms/*nursing/therapy; Education; Postoperative Care; Human; Descriptive Research; Qualitative Studies; Scales; Simulat…
UFYX5NE3	journalArticle	2014	Cummings, L.	Coping with uncertainty in public health: the use of heuristics.	Public health		1476-5616 0033-3506	10.1016/j.puhe.2014.01.012			2014-04	13/11/2018 10:47	14/04/2020 08:34		391-394		4	128		Public Health								eng							PMID: 24602855				Humans; Adult; Female; Male; Middle Aged; Young Adult; *Public Health; Aged; Risk Assessment; Adolescent; *Uncertainty; *Adaptation, Psychological; 1; 110
BDWY8ZE7	journalArticle	2014	Smith, Brendan T.; Smith, Peter M.; Harper, Sam; Manuel, Douglas G.; Mustard, Cameron A.	Reducing social inequalities in health: the role of simulation modelling in chronic disease epidemiology to evaluate the impact of population health interventions.	Journal of epidemiology and community health		1470-2738 0143-005X	10.1136/jech-2013-202756		Reducing health inequalities has become a major public health priority internationally. However, how best to achieve this goal is not well understood. Population health intervention research has the potential to address some of this knowledge gap. This review argues that simulation studies can produce unique evidence to build the population health intervention research evidence base on reducing s…	2014-04	13/11/2018 10:47	14/04/2020 08:34		384-389		4	68		J Epidemiol Community Health								eng							PMID: 24363409 PMCID: PMC3963537				Humans; Health Promotion; Healthcare Disparities; Computer Simulation; Public Health; Modelling; Health Status Disparities; *Chronic Disease; Social Class; *Coronary Disease; *Health Status Disparities; *Socioeconomic Factors; Epidemiological methods; Public Health Policy; Social Inequalities; 1; Models; Theoretical; Study Design; Cardiovascular Diseases – Prevention and Control; Epidemiological …
J42XBPG2	journalArticle	2014	Stanley, Mary Jo; Rojas, Deb	Teaching undergraduate nursing students about environmental health: addressing public health issues through simulation.	The Journal of nursing education		1938-2421 0148-4834	10.3928/01484834-20131218-04		Schools of nursing are challenged to find clinical placements in public health settings. Use of simulation can address situations unique to public health, with attention to specific concerns, such as environmental health. Environmental health is an integral part of public health nursing and is a standard of professional practice. Current simulations focus on acute care situations, offering limite…	01/01/2014	13/11/2018 10:47	14/04/2020 08:35		48-51		1	53		J Nurs Educ								eng	Copyright 2014, SLACK Incorporated.						PMID: 24328251				Humans; Female; Learning; Nursing Education Research; Nursing Evaluation Research; *Patient Simulation; Child; Public Health; Education, Nursing, Baccalaureate/*methods; Environmental Health/*education; Public Health Nursing/*education; Students; Nursing Methodology Research; Patient Simulation; Nursing; Education; Students, Nursing/psychology; Teaching/*methods; Human; Outcomes of Education; Mod…
2SEE6AYG	journalArticle	2015	Rutberg, Matthew Harris; Wenczel, Sharon; Devaney, John; Goldlust, Eric Jonathan; Day, Theodore Eugene	Incorporating discrete event simulation into quality improvement efforts in health care systems.	American journal of medical quality : the official journal of the American College of Medical Quality		1555-824X 1062-8606	10.1177/1062860613512863		Quality improvement (QI) efforts are an indispensable aspect of health care delivery, particularly in an environment of increasing financial and regulatory pressures. The ability to test predictions of proposed changes to flow, policy, staffing, and other process-level changes using discrete event simulation (DES) has shown significant promise and is well reported in the literature. This article …	2015-02	13/11/2018 10:47	14/04/2020 08:34		31-35		1	30		Am J Med Qual								eng	(c) 2013 by the American College of Medical Quality.						PMID: 24324280				Humans; Quality Indicators, Health Care; *Computer Simulation; Quality Improvement/*organization & administration; quality improvement; Quality Assurance, Health Care/*organization & administration; *Problem Solving; discrete event simulation; health care delivery; performance improvement; 1; Discrete event; 320
AALL4JZN	journalArticle	2014	Lounsbury, David W.; Hirsch, Gary B.; Vega, Chawntel; Schwartz, Carolyn E.	Understanding social forces involved in diabetes outcomes: a systems science approach to quality-of-life research.	Quality of life research : an international journal of quality of life aspects of treatment, care and rehabilitation		1573-2649 0962-9343	10.1007/s11136-013-0532-4		PURPOSE: The field of quality-of-life (QOL) research would benefit from learning about and integrating systems science approaches that model how social forces interact dynamically with health and affect the course of chronic illnesses. Our purpose is to describe the systems science mindset and to illustrate the utility of a system dynamics approach to promoting QOL research in chronic disease, us…	2014-04	13/11/2018 10:47	14/04/2020 08:34		959-969		3	23		Qual Life Res								eng							PMID: 24062243				*Health Policy; Humans; Health Policy; Health Services Accessibility; Healthcare Disparities; Risk Factors; Quality of Life; System dynamics; *Quality of Life; Health Knowledge, Attitudes, Practice; Interpersonal Relations; Adaptation, Psychological; Systems Theory; *Life Style; Diabetes Mellitus/*psychology/therapy; Outcome Assessment (Health Care)/*methods/standards; Terminology as Topic; Life …
E59F72D8	journalArticle	2013	Black, Maureen M.; Hager, Erin R.	Commentary: Pediatric obesity: systems science strategies for prevention.	Journal of pediatric psychology		1465-735X 0146-8693	10.1093/jpepsy/jst071		OBJECTIVES: Pediatric obesity is a major public health problem that undermines the physical and mental health of children and increases their risk for adult obesity and other chronic illnesses. Although health care providers, including pediatric psychologists, have implemented prevention programs, effects have been minimal, with no solid evidence of sustainable programs. METHODS: A systems scienc…	2013-10	13/11/2018 10:47	14/04/2020 08:34		1044-1050		9	38		J Pediatr Psychol								eng							PMID: 24013965 PMCID: PMC3888301				Humans; United States; Child; Systems Analysis; Health Status Disparities; Health Priorities; Residence Characteristics; Obesity/etiology/*prevention & control/psychology; Power (Psychology); Health and Welfare Planning; Obesity – Etiology; Obesity – Prevention and Control; Obesity – Psychosocial Factors; Power; 00; 100
YK33ICCI	journalArticle	2013	Sorensen, Jette Led; Van der Vleuten, Cees; Lindschou, Jane; Gluud, Christian; Ostergaard, Doris; LeBlanc, Vicki; Johansen, Marianne; Ekelund, Kim; Albrechtsen, Charlotte Krebs; Pedersen, Berit Woetman; Kjaergaard, Hanne; Weikop, Pia; Ottesen, Bent	'In situ simulation' versus 'off site simulation' in obstetric emergencies and their effect on knowledge, safety attitudes, team performance, stress, and motivation: study protocol for a randomized controlled trial.	Trials		1745-6215 1745-6215	10.1186/1745-6215-14-220		BACKGROUND: Unexpected obstetric emergencies threaten the safety of pregnant women. As emergencies are rare, they are difficult to learn. Therefore, simulation-based medical education (SBME) seems relevant. In non-systematic reviews on SBME, medical simulation has been suggested to be associated with improved learner outcomes. However, many questions on how SBME can be optimized remain unanswered…	17/07/2013	13/11/2018 10:47	14/04/2020 08:35		220			14		Trials								eng							PMID: 23870501 PMCID: PMC3716971				Humans; Surveys and Questionnaires; Clinical Competence; Female; *Patient Simulation; Interprofessional Relations; Risk Factors; Risk Assessment; *Computer Simulation; Computer Simulation; Emergencies; Pregnancy; *Research Design; Interdisciplinary Communication; *Attitude of Health Personnel; Motivation; Surgery; Group Processes; Education, Medical, Continuing/*methods; *Health Knowledge, Attitu…
9JDJXHHL	journalArticle	2014	Carayon, Pascale; Wetterneck, Tosha B.; Rivera-Rodriguez, A. Joy; Hundt, Ann Schoofs; Hoonakker, Peter; Holden, Richard; Gurses, Ayse P.	Human factors systems approach to healthcare quality and patient safety.	Applied ergonomics		1872-9126 0003-6870	10.1016/j.apergo.2013.04.023		Human factors systems approaches are critical for improving healthcare quality and patient safety. The SEIPS (Systems Engineering Initiative for Patient Safety) model of work system and patient safety is a human factors systems approach that has been successfully applied in healthcare research and practice. Several research and practical applications of the SEIPS model are described. Important im…	2014-01	13/11/2018 10:47	14/04/2020 08:34		14-25		1	45		Appl Ergon								eng	Copyright (c) 2013 Elsevier Ltd and The Ergonomics Society. All rights reserved.						PMID: 23845724 PMCID: PMC3795965				Humans; *Quality of Health Care; Quality of Health Care; Outcome and Process Assessment (Health Care); Patient Safety; Patient-Centered Care; Models, Theoretical; *Patient Safety; SEIPS model; Patient safety; Systems Integration; Ergonomics; *Ergonomics; Balanced work system; Healthcare; Healthcare team; Macroergonomics; Patient-centered care; Sociotechnical system; Models; Theoretical; Patient C…
9RXT3PL4	journalArticle	2013	Tupper, Judith B.; Pearson, Karen B.; Meinersmann, Krista M.; Dvorak, Jean	Little shop of errors: an innovative simulation patient safety workshop for community health care professionals.	Journal of continuing education in nursing		0022-0124 0022-0124	10.3928/00220124-20130501-63		Continuing education for health care workers is an important mechanism for maintaining patient safety and high-quality health care. Interdisciplinary continuing education that incorporates simulation can be an effective teaching strategy for improving patient safety. Health care professionals who attended a recent Patient Safety Academy had the opportunity to experience firsthand a simulated situ…	2013-06	13/11/2018 10:47	14/04/2020 08:35		274-277		6	44		J Contin Educ Nurs								eng	Copyright 2013, SLACK Incorporated.						PMID: 23654294				Humans; Program Evaluation; Nursing Evaluation Research; Safety Management/*methods; Nursing; Community Health Nursing/*education; Education; *Manikins; Education, Nursing, Continuing/*organization & administration; Program Implementation; Simulations; Schools; Continuing – Maine; Health Care Errors; Health Personnel – Education – Maine; Learning Laboratories; Maine; Patient Safety – Education – …
QILQEMDF	journalArticle	2013	Aslanyan, Garry; Chauvin, James; Edwards, Nancy; King, Margaret; Raine, Kim; Taylor, Gregory	Are we close to systems thinking in public health in Canada?	Canadian journal of public health = Revue canadienne de sante publique		1920-7476 0008-4263				25/02/2013	13/11/2018 10:47	14/04/2020 08:34		e183		2	104		Can J Public Health								eng							PMID: 23618215				*Health Care Reform; Humans; *Public Health Administration; 00; ******To read; 100
7SBNGM74	journalArticle	2013	Schmidt, Eric; Goldhaber-Fiebert, Sara N.; Ho, Lawrence A.; McDonald, Kathryn M.	Simulation exercises as a patient safety strategy: a systematic review.	Annals of internal medicine		1539-3704 0003-4819	10.7326/0003-4819-158-5-201303051-00010		Simulation is a versatile technique used in a variety of health care settings for a variety of purposes, but the extent to which simulation may improve patient safety remains unknown. This systematic review examined evidence on the effects of simulation techniques on patient safety outcomes. PubMed and the Cochrane Library were searched from their beginning to 31 October 2012 to identify relevant…	05/03/2013	13/11/2018 10:47	14/04/2020 08:35		426-432		5 Pt 2	158		Ann Intern Med								eng							PMID: 23460100				Humans; Outcome Assessment (Health Care); Cost-Benefit Analysis; Clinical Competence; *Patient Simulation; Patient Care Team; Costs and Cost Analysis; Patient Simulation; Safety Management/economics/*methods; *Patient Safety/standards; Human; Cost Benefit Analysis; Outcome Assessment; PubMed; Systematic Review; Cochrane Library; Multidisciplinary Care Team; Patient Safety – Standards; Safety – Ec…
AKH5VLHY	journalArticle	2013	Wheeler, Derek S.; Geis, Gary; Mack, Elizabeth H.; LeMaster, Tom; Patterson, Mary D.	High-reliability emergency response teams in the hospital: improving quality and safety using in situ simulation training.	BMJ quality & safety		2044-5423 2044-5415	10.1136/bmjqs-2012-000931		INTRODUCTION: In situ simulation training is a team-based training technique conducted on actual patient care units using equipment and resources from that unit, and involving actual members of the healthcare team. We describe our experience with in situ simulation training in a major children's medical centre. MATERIALS AND METHODS: In situ simulations were conducted using standardised scenarios…	2013-06	13/11/2018 10:47	14/04/2020 08:35		507-514		6	22		BMJ Qual Saf								eng							PMID: 23457361				Humans; *Patient Simulation; Medical Errors/prevention & control; Patient Safety; Reproducibility of Results; Quality Assurance, Health Care/*methods; Professional Role; Child; Appointments and Schedules; Communication; Emergencies; Quality Improvement; Prospective Studies; Inpatients; *Safety Management; Hospitals; Simulation; Intensive Care Units; *Emergency Responders; *Patient Care Team/stati…
UM9RHQUL	journalArticle	2013	Siegler, Aaron J.; Mbwambo, Jessie K.; DiClemente, Ralph J.	Applying the Dynamic Social Systems Model to HIV prevention in a rural African context: the Maasai and the esoto dance.	Health education & behavior : the official publication of the Society for Public Health Education		1552-6127 1090-1981	10.1177/1090198112474004		This study applied the Dynamic Social Systems Model (DSSM) to the issue of HIV risk among the Maasai tribe of Tanzania, using data from a cross-sectional, cluster survey among 370 randomly selected participants from Ngorongoro and Siha Districts. A culturally appropriate survey instrument was developed to explore traditions reportedly coadunate with sexual partnership, including "wife sharing", f…	2013-12	13/11/2018 10:47	14/04/2020 08:35		683-693		6	40		Health Educ Behav								eng							PMID: 23372030 PMCID: PMC3830632				Humans; Adult; Female; Male; *Models, Theoretical; Cross-Sectional Studies; Health Knowledge, Attitudes, Practice; Logistic Models; HIV/AIDS; HIV Infections/*prevention & control; Confidence Intervals; Odds Ratio; *Cultural Characteristics; *Dancing; *Rural Population; *Sexual Behavior; behavioral theories; Condoms; international health; measurement issues; Population Groups; sex behavior; Tanzan…
W5T38JBH	journalArticle	2013	Shear, Torin D.; Greenberg, Steven B.; Tokarczyk, Arthur	Does training with human patient simulation translate to improved patient safety and outcome?	Current opinion in anaesthesiology		1473-6500 0952-7907	10.1097/ACO.0b013e32835dc0af		PURPOSE OF REVIEW: In this review, we evaluate several articles in an attempt to qualify the effect of human patient simulation in anaesthesia on patient outcome. The recognition of medical error as a significant cause of patient morbidity and mortality has sparked an increased focus on improving healthcare quality and patient safety. Simulation in anaesthesia is a potential tool to help achieve …	2013-04	13/11/2018 10:47	14/04/2020 08:35		159-163		2	26		Curr Opin Anaesthesiol								eng							PMID: 23339975				Humans; Delivery of Health Care; *Patient Simulation; Patient Safety; *Patient Safety; Patient Simulation; Anesthesiology/*education; Health Care Delivery; Anesthesiology – Education; 00; 110
SFH4A3YK	journalArticle	2012	Dow, Alan W.; Salas, Eduardo; Mazmanian, Paul E.	Improving quality in systems of care: solving complicated challenges with simulation-based continuing professional development.	The Journal of continuing education in the health professions		1554-558X 0894-1912	10.1002/chp.21150		The delivery of quality health care depends on the successful interactions of practitioners, teams, and systems of care comprising culture. Designing educational programs to improve these interactions is a major goal of continuing professional development, and one approach for educational planners to effect desired changes is simulation-based education. Because simulation-based education affords …	2012	13/11/2018 10:47	14/04/2020 08:34		230-235		4	32		J Contin Educ Health Prof								eng	Copyright (c) 2012 The Alliance for Continuing Education in the Health Professions, the Society for Academic Continuing Medical Education, and the Council on CME, Association for Hospital Medical Education.						PMID: 23280525				Humans; *Computer Simulation; Educational Measurement; Quality Improvement; Interpersonal Relations; Organizational Culture; Organizational Objectives; Problem Solving; Education; *Systems Integration; Competency-Based Education; Education, Medical, Continuing/*methods/organization & administration; Educational Technology; Quality Assurance, Health Care/*standards; Staff Development/*methods; Pro…
GUZNFCKZ	journalArticle	2013	Patterson, Mary D.; Geis, Gary Lee; Falcone, Richard A.; LeMaster, Thomas; Wears, Robert L.	In situ simulation: detection of safety threats and teamwork training in a high risk emergency department.	BMJ quality & safety		2044-5423 2044-5415	10.1136/bmjqs-2012-000942		OBJECTIVE: Implement and demonstrate feasibility of in situ simulations to identify latent safety threats (LSTs) at a higher rate than lab-based training, and reinforce teamwork training in a paediatric emergency department (ED). METHODS: Multidisciplinary healthcare providers responded to critical simulated patients in an urban ED during all shifts. Unannounced in situ simulations were limited t…	2013-06	13/11/2018 10:47	14/04/2020 08:35		468-477		6	22		BMJ Qual Saf								eng							PMID: 23258390				Humans; Staff Development; Outcome Assessment (Health Care); *Patient Simulation; Patient Safety; Academic Medical Centers; Pediatrics; *Models, Educational; Teamwork; Patient Care Team/*organization & administration; Hospitals; Safety culture; Emergency Service, Hospital/*standards; Simulation; Emergency department; Ohio; Medical Staff, Hospital/education; Qualitative research; Risk Management/*…
2LAS2U8F	journalArticle	2013	Patterson, Mary D.; Geis, Gary L.; LeMaster, Thomas; Wears, Robert L.	Impact of multidisciplinary simulation-based training on patient safety in a paediatric emergency department.	BMJ quality & safety		2044-5423 2044-5415	10.1136/bmjqs-2012-000951		BACKGROUND: Cincinnati Children's Hospital is one of the busiest paediatric emergency departments (ED) in the USA; high volume, high acuity and frequent interruptions contribute to an increased risk for error. OBJECTIVE: To improve patient safety in a paediatric ED by implementing a multidisciplinary, simulation-based curriculum emphasising teamwork and communication. METHODS: Subjects included a…	2013-05	13/11/2018 10:47	14/04/2020 08:35		383-393		5	22		BMJ Qual Saf								eng							PMID: 23258388				Humans; *Patient Simulation; Resuscitation; *Patient Safety; Interdisciplinary Communication; Teamwork; Models, Organizational; Attitude of Health Personnel; Hospitals; Emergency Service, Hospital/*standards; Patient Care Team/*standards; Ohio; Hospital Departments; Pediatrics/methods/*standards; Quality Assurance, Health Care/methods/standards; Resuscitation/methods/psychology; Analysis of Varia…
5NW6CDCR	journalArticle	2013	Ross, Alastair J.; Anderson, Janet E.; Kodate, Naonori; Thomas, Libby; Thompson, Kellie; Thomas, Beth; Key, Suzie; Jensen, Heidi; Schiff, Rebekah; Jaye, Peter	Simulation training for improving the quality of care for older people: an independent evaluation of an innovative programme for inter-professional education.	BMJ quality & safety		2044-5423 2044-5415	10.1136/bmjqs-2012-000954		INTRODUCTION: This paper describes the evaluation of a 2-day simulation training programme for staff designed to improve teamwork and inpatient care and compassion in an older persons' unit. OBJECTIVE: The programme was designed to improve inpatient care for older people by using mixed modality simulation exercises to enhance teamwork and empathetic and compassionate care. METHODS: Healthcare pro…	2013-06	13/11/2018 10:47	14/04/2020 08:35		495-505		6	22		BMJ Qual Saf								eng							PMID: 23220568				Humans; *Quality Assurance, Health Care; Program Evaluation; Surveys and Questionnaires; *Patient Simulation; Patient Care Team/organization & administration; Aged; Patient-Centered Care; *Computer Simulation; Program Development; Communication; Models, Theoretical; Quality Improvement; *Interprofessional Relations; Health Personnel/*education; Inpatients; Manikins; Simulation; Empathy; Education…
TFC9WEAK	journalArticle	2012	Menzies, Nicolas A.; Cohen, Ted; Lin, Hsien-Ho; Murray, Megan; Salomon, Joshua A.	Population health impact and cost-effectiveness of tuberculosis diagnosis with Xpert MTB/RIF: a dynamic simulation and economic evaluation.	PLoS medicine		1549-1676 1549-1277	10.1371/journal.pmed.1001347		BACKGROUND: The Xpert MTB/RIF test enables rapid detection of tuberculosis (TB) and rifampicin resistance. The World Health Organization recommends Xpert for initial diagnosis in individuals suspected of having multidrug-resistant TB (MDR-TB) or HIV-associated TB, and many countries are moving quickly toward adopting Xpert. As roll-out proceeds, it is essential to understand the potential health …	2012	13/11/2018 10:47	14/04/2020 08:34		e1001347		11	9		PLoS Med								eng							PMID: 23185139 PMCID: PMC3502465				Humans; Cost-Benefit Analysis; Models, Theoretical; Africa; Prevalence; Mortality; *Drug Resistance, Bacterial; Africa, Southern; Antibiotics, Antitubercular/*therapeutic use; Clinical Laboratory Techniques/economics/*methods; Mycobacterium tuberculosis/drug effects/genetics/*isolation & purification; Real-Time Polymerase Chain Reaction/economics/*methods; Rifampin/*pharmacology; Sputum/microbiol…
U7Z4QWJ9	journalArticle	2012	Fay-Hillier, Theresa M.; Regan, Roseann V.; Gallagher Gordon, Mary	Communication and patient safety in simulation for mental health nursing education.	Issues in mental health nursing		1096-4673 0161-2840	10.3109/01612840.2012.709585		The Joint Commission on Accreditation of Healthcare Organizations (JCAHO) found that 65% of medical sentinel events or medical errors are associated with communication breakdowns. In addition to the JCAHO, The Institute of Medicine, in their Core Competencies for health care professional education, recommend improvement in professional communication, collaboration, and a patient-centered approach…	2012-11	13/11/2018 10:47	14/04/2020 08:34		718-726		11	33		Issues Ment Health Nurs								eng							PMID: 23146005				Humans; *Patient Simulation; Patient Safety; Curriculum; Communication; Psychiatric Nursing/*education; Educational Measurement; *Patient Safety; Teamwork; *Communication; *Education, Nursing, Baccalaureate; Collaboration; Patient Simulation; Peer Group; Professional-Patient Relations; *Nurse-Patient Relations; Interview, Psychological; Mental Disorders/nursing/psychology; Nursing, Team; Therapeu…
483R4JCJ	journalArticle	2012	Eddy, David M.; Shah, Roshan	A simulation shows limited savings from meeting quality targets under the Medicare Shared Savings Program.	Health affairs (Project Hope)		1544-5208 0278-2715	10.1377/hlthaff.2012.0385		The Medicare Shared Savings Program, created under the Affordable Care Act, will reward participating accountable care organizations that succeed in lowering health care costs while improving performance. Depending on how the organizations perform on several quality measures, they will "share savings" in Medicare Part A and B payments-that is, they will receive bonus payments for lowering costs. …	2012-11	13/11/2018 10:47	14/04/2020 08:34		2554-2562		11	31		Health Aff (Millwood)								eng							PMID: 23035036				Humans; United States; Health Care Costs; Male; Patient Safety; Aged; Computer Simulation; Quality Improvement; Health Expenditures; Patient Protection and Affordable Care Act; Medicare; *Cost Sharing; Accountable Care Organizations/*economics; Cost Savings/*economics; Medicare/*economics; Patient Protection and Affordable Care Act/*economics; Cost Savings; Benchmarking; 1; ****; Human; Vignettes…
WYYW7XEZ	journalArticle	2009	Waterson, Patrick	A critical review of the systems approach within patient safety research.	Ergonomics		1366-5847 0014-0139	10.1080/00140130903042782		The application of concepts, theories and methods from systems ergonomics within patient safety has proved to be an expanding area of research and application in the last decade. This paper aims to take a step back and examine what types of research have been conducted so far and use the results to suggest new ways forward. An analysis of a selection of the patient safety literature suggests that…	2009-10	13/11/2018 10:47	14/04/2020 08:35		1185-1195		10	52		Ergonomics								eng							PMID: 19787499				Humans; Medical Errors/prevention & control; Patient Safety; *Systems Analysis; United Kingdom; *Safety Management; Hospitals; Organizational Culture; Systems Theory; Ergonomics; Technology; *Health Services Research; *Ergonomics; 1; Descriptive Statistics; Human; Treatment Errors – Prevention and Control; Evidence-Based; Professional Practice; PubMed; Multidisciplinary Care Team; Organizational …
7XLGMULD	journalArticle	2013	Nshimyumukiza, Leon; Durand, Audrey; Gagnon, Mathieu; Douville, Xavier; Morin, Suzanne; Lindsay, Carmen; Duplantie, Julie; Gagne, Christian; Jean, Sonia; Giguere, Yves; Dodin, Sylvie; Rousseau, Francois; Reinharz, Daniel	An economic evaluation: Simulation of the cost-effectiveness and cost-utility of universal prevention strategies against osteoporosis-related fractures.	Journal of bone and mineral research : the official journal of the American Society for Bone and Mineral Research		1523-4681 0884-0431	10.1002/jbmr.1758		A patient-level Markov decision model was used to simulate a virtual cohort of 500,000 women 40 years old and over, in relation to osteoporosis-related hip, clinical vertebral, and wrist bone fractures events. Sixteen different screening options of three main scenario groups were compared: (1) the status quo (no specific national prevention program); (2) a universal primary prevention program; an…	2013-02	13/11/2018 10:47	14/04/2020 08:35		383-394		2	28		J Bone Miner Res								eng	Copyright (c) 2013 American Society for Bone and Mineral Research.						PMID: 22991210 PMCID: PMC3580046				Humans; Canada; Cost-Benefit Analysis; Adult; Female; Middle Aged; Aged; Decision Support Techniques; *Computer Simulation; Aged, 80 and over; Osteoporosis/*complications/economics; Osteoporotic Fractures/complications/*economics/*prevention & control/therapy; 1; 140
X9UFF2BM	journalArticle	2012	Yousefi-Nooraie, Reza; Dobbins, Maureen; Brouwers, Melissa; Wakefield, Patricia	Information seeking for making evidence-informed decisions: a social network analysis on the staff of a public health department in Canada.	BMC health services research		1472-6963 1472-6963	10.1186/1472-6963-12-118		BACKGROUND: Social network analysis is an approach to study the interactions and exchange of resources among people. It can help understanding the underlying structural and behavioral complexities that influence the process of capacity building towards evidence-informed decision making. A social network analysis was conducted to understand if and how the staff of a public health department in Ont…	16/05/2012	13/11/2018 10:47	14/04/2020 08:35		118			12		BMC Health Serv Res								eng							PMID: 22591757 PMCID: PMC3496590				Humans; Ontario; Surveys and Questionnaires; *Public Health; Decision Making; Public Health; Cross-Sectional Studies; *Social Support; *Decision Making; *Evidence-Based Medicine; *Information Seeking Behavior; 1; Human; Questionnaires; Support; Evidence-Based; Cross Sectional Studies; Psychosocial; Medical Practice; Information Seeking Behavior; 110
ITIU67G7	journalArticle	2012	Hunter, David; Perkins, Neil	Partnership working in public health: the implications for governance of a systems approach.	Journal of health services research & policy		1758-1060 1355-8196	10.1258/jhsrp.2012.011127		OBJECTIVES: Most of the research on partnerships has centred on health and social care, and while many of the findings remain relevant, public health partnerships concerned with 'wicked issues' give rise to a different and more complex set of issues which merit exploration. The study aimed to identify those factors promoting effective partnership working for health improvement; to assess the exte…	2012-04	13/11/2018 10:47	14/04/2020 08:34		45-52			17 Suppl 2		J Health Serv Res Policy								eng							PMID: 22572716				Humans; Health Policy; Local Government; Health Services Research; Qualitative Research; Time Factors; Quality Improvement; *Public Health Practice; *Cooperative Behavior; England; State Medicine/*organization & administration; Trust; Public Health Administration; Interinstitutional Relations; Organizational Change; Goals and Objectives; Outcomes (Health Care); Organizational Structure; Performan…
6HJQQBY4	journalArticle	2012	Demirtas, Hakan; Hedeker, Donald; Mermelstein, Robin J.	Simulation of massive public health data by power polynomials.	Statistics in medicine		1097-0258 0277-6715	10.1002/sim.5362		Situations in which multiple outcomes and predictors of different distributional types are collected are becoming increasingly common in public health practice, and joint modeling of mixed types has been gaining popularity in recent years. Evaluation of various statistical techniques that have been developed for mixed data in simulated environments necessarily requires joint generation of multipl…	30/11/2012	13/11/2018 10:47	14/04/2020 08:34		3337-3346		27	31		Stat Med								eng	Copyright (c) 2012 John Wiley & Sons, Ltd.						PMID: 22532052 PMCID: PMC3650647				Humans; Female; Male; *Models, Statistical; Adolescent; Public Health/*methods; Computer Simulation; *Data Interpretation, Statistical; *Multivariate Analysis; Affect; Smoking/psychology; Models; Statistical; Data Analysis; Adolescence; Multivariate Analysis; Public Health – Methods; Smoking – Psychosocial Factors; 00; 100
GNTGIUF3	journalArticle	2012	Demarteau, Nadia; Breuer, Thomas; Standaert, Baudouin	Selecting a mix of prevention strategies against cervical cancer for maximum efficiency with an optimization program.	PharmacoEconomics		1179-2027 1170-7690	10.2165/11591560-000000000-00000		BACKGROUND: Screening and vaccination against human papillomavirus (HPV) can protect against cervical cancer. Neither alone can provide 100% protection. Consequently it raises the important question about the most efficient combination of screening at specified time intervals and vaccination to prevent cervical cancer. OBJECTIVE: Our objective was to identify the mix of cervical cancer prevention…	2012-04	13/11/2018 10:47	14/04/2020 08:34		337-353		4	30		Pharmacoeconomics								eng							PMID: 22409292				Humans; United States; Adult; Female; Middle Aged; Young Adult; Aged; Markov Chains; Child; Adolescent; United States/epidemiology; Models, Theoretical; Time Factors; Probability; Mass Screening/economics/*methods; Brazil; Brazil/epidemiology; Papillomavirus Infections/complications/diagnosis/*prevention & control; Papillomavirus Vaccines/*administration & dosage/economics; Uterine Cervical Neopl…
ZMP2M6D9	journalArticle	2012	Montgomery, Kymberlee; Morse, Catherine; Smith-Glasgow, Mary Ellen; Posmontier, Bobbie; Follen, Michele	Promoting quality and safety in women's health through the use of transdisciplinary clinical simulation educational modules: methodology and a pilot trial.	Gender medicine		1878-7398 1550-8579	10.1016/j.genm.2011.11.001		This manuscript presents the methodology used to assess the impact of a clinical simulation module used for training providers specializing in women's health. The methodology presented here will be used for a quantitative study in the future.	2012-02	13/11/2018 10:47	14/04/2020 08:35		S48-54		1 Suppl	9		Gend Med								eng	Copyright (c) 2012 Elsevier HS Journals, Inc. All rights reserved.						PMID: 22340640				Humans; Quality of Health Care; Patient Safety; Program Development; Computer Simulation; Pilot Projects; *Models, Educational; Research Design; Interdisciplinary Communication; Manikins; Collaboration; Pennsylvania; Education; Women's Health/*education; Human; Outcomes of Education; Teaching Methods; Pilot Studies; Computer Simulation – Utilization; Interdisciplinary; Learning Environment; Mento…
844CEHQP	journalArticle	2012	Edwards, Rachel; Charani, Esmita; Sevdalis, Nick; Alexandrou, Banos; Sibley, Eleanor; Mullett, David; Loveday, Heather P.; Drumright, Lydia N.; Holmes, Alison	Optimisation of infection prevention and control in acute health care by use of behaviour change: a systematic review.	The Lancet. Infectious diseases		1474-4457 1473-3099	10.1016/S1473-3099(11)70283-3		Changes in the behaviour of health-care workers (HCWs) are required to improve adherence to infection prevention and control (IPC) guidelines. Despite heavy investment in strategies to change behaviour, effectiveness has not been adequately assessed. We did a systematic review to assess the effectiveness and sustainability of interventions to change IPC behaviour and assessed exploratory literatu…	2012-04	13/11/2018 10:47	14/04/2020 08:34		318-329		4	12		Lancet Infect Dis								eng	Copyright (c) 2012 Elsevier Ltd. All rights reserved.						PMID: 22342325				Humans; Health Personnel; Behavior Therapy/*methods/standards; Infection Control/*methods/standards; Human; Systematic Review; Behavior Therapy – Methods; Behavior Therapy – Standards; Infection Control – Methods; Infection Control – Standards; 00; 100
DEJEWCH7	journalArticle	2012	By, Asa; Sobocki, Patrik; Forsgren, Arne; Silfverdal, Sven-Arne	Comparing health outcomes and costs of general vaccination with pneumococcal conjugate vaccines in Sweden: a Markov model.	Clinical therapeutics		1879-114X 0149-2918	10.1016/j.clinthera.2011.12.007		BACKGROUND: Two new pneumococcal conjugate vaccines were licensed to immunize infants and young children against pneumococcal disease. OBJECTIVES: The objective of this study was to estimate the expected health benefits, costs, and incremental cost-effectiveness of routine vaccination with the 10-valent pneumococcal nontypeable hemophilus influenza protein-D conjugate vaccine (PHiD-CV) compared w…	2012-01	13/11/2018 10:47	14/04/2020 08:34		177-189		1	34		Clin Ther								eng	Copyright (c) 2012 Elsevier HS Journals, Inc. All rights reserved.						PMID: 22284997				Humans; Cost-Benefit Analysis; Quality-Adjusted Life Years; Treatment Outcome; *Models, Economic; *Markov Chains; Infant; Sweden; Sensitivity and Specificity; Sweden/epidemiology; *Drug Costs; Cost Savings; Immunization Schedule; Outcome and Process Assessment (Health Care)/*economics; Pneumococcal Infections/*economics/epidemiology/microbiology/*prevention & control; Pneumococcal Vaccines/*admin…
KHEXZ5ZJ	journalArticle	2012	Thraen, Iona; Bair, Byron; Mullin, Shantel; Weir, Charlene R.	Characterizing "information transfer" by using a Joint Cognitive Systems model to improve continuity of care in the aged.	International journal of medical informatics		1872-8243 1386-5056	10.1016/j.ijmedinf.2011.11.006		PURPOSE: This study explores multidisciplinary and cross-sector health professional experiences with the information needs for safe patient transfers across the care continuum using a Joint Cognitive Systems (JCS) model. Qualitative experiences of three JCS components and their attributes and are presented. METHODS: A qualitative content analysis using Joint Cognitive Systems constructs were extr…	2012-07	13/11/2018 10:47	14/04/2020 08:35		435-441		7	81		Int J Med Inform								eng	Copyright (c) 2011 Elsevier Ireland Ltd. All rights reserved.						PMID: 22226926				Humans; Aged; *Continuity of Patient Care; *Computer Simulation; *Cognition; 1; Joint Cognitive System; 110
M67RV6WS	journalArticle	2012	Luke, Douglas A.; Stamatakis, Katherine A.	Systems science methods in public health: dynamics, networks, and agents.	Annual review of public health		1545-2093 0163-7525	10.1146/annurev-publhealth-031210-101222		Complex systems abound in public health. Complex systems are made up of heterogeneous elements that interact with one another, have emergent properties that are not explained by understanding the individual elements of the system, persist over time, and adapt to changing circumstances. Public health is starting to use results from systems science studies to shape practice and policy, for example …	2012-04	13/11/2018 10:47	14/04/2020 08:34		357-376			33		Annu Rev Public Health								eng							PMID: 22224885 PMCID: PMC3644212				*Health Policy; Humans; Health Policy; Health Promotion; United States; *Public Health; Public Health; *Public Health Administration; *Delivery of Health Care, Integrated; Public Health Administration; 1; Health Care Delivery; Integrated; 110
GRLMJGJU	journalArticle	2011	Dickerson, Justin B.; Smith, Matthew Lee; Dowdy, Diane M.; McKinley, Ashley; Ahn, Sangnam; Ory, Marcia G.	Advanced practice nurses' perspectives on the use of health optimization strategies for managing chronic disease among older adults in different care settings: pushing the boundaries of self-management programs.	Geriatric nursing (New York, N.Y.)		1528-3984 0197-4572	10.1016/j.gerinurse.2011.09.001		This study examines the intention of advanced practice nurses (APNs) to utilize health optimization programs (HOPs) for addressing clients' chronic disease in various work settings (i.e., nursing homes or other care settings). A paper-based survey was administered to 270 APNs at a continuing education conference to determine their intentions to refer patients to HOPs for chronic disease managemen…	2011-12	13/11/2018 10:47	14/04/2020 08:34		429-438		6	32		Geriatr Nurs								eng	Copyright (c) 2011 Mosby, Inc. All rights reserved.						PMID: 22055641				Humans; Surveys and Questionnaires; Adult; Female; Male; Middle Aged; Aged; *Geriatric Nursing; Bayes Theorem; Ambulatory Care Facilities; Texas; Hospitals; *Self Care; *Advanced Practice Nursing; *Nursing Homes; Chi-Square Distribution; Chronic Disease/*nursing; Confidence Intervals; Odds Ratio; Descriptive Statistics; Human; Data Analysis Software; Middle Age; Questionnaires; Surveys; Nursing H…
8M8KJQJH	journalArticle	2011	Thomson, Jessica L.; Tussing-Humphreys, Lisa M.; Onufrak, Stephen J.; Zoellner, Jamie M.; Connell, Carol L.; Bogle, Margaret L.; Yadrick, Kathy	A simulation study of the potential effects of healthy food and beverage substitutions on diet quality and total energy intake in Lower Mississippi Delta adults.	The Journal of nutrition		1541-6100 0022-3166	10.3945/jn.111.144659		The majority of adult diets in the United States, particularly the South, are of poor quality, putting these individuals at increased risk for chronic diseases. In this study, simulation modeling was used to determine the effects of substituting familiar, more healthful foods and beverages for less healthy ones on diet quality and total energy intake in Lower Mississippi Delta (LMD) adults. Dieta…	2011-12	13/11/2018 10:47	14/04/2020 08:35		2191-2197		12	141		J Nutr								eng							PMID: 22031664 PMCID: PMC4584395				Humans; Adult; Female; Male; Middle Aged; Young Adult; *Diet; *Computer Simulation; Adolescent; Computer Simulation; Cross-Sectional Studies; Energy Intake; Diet; *Energy Intake; *Food, Organic; Beverages; Cluster Analysis; Diet Surveys; Eating; Southeastern United States; 1; Human; Middle Age; Funding Source; Surveys; Adolescence; Cross Sectional Studies; Health Food; 110
DGWLLKBW	journalArticle	2011	Adarkwah, Charles Christian; Gandjour, Afschin; Akkerman, Maren; Evers, Silvia M.	Cost-effectiveness of angiotensin-converting enzyme inhibitors for the prevention of diabetic nephropathy in The Netherlands--a Markov model.	PloS one		1932-6203 1932-6203	10.1371/journal.pone.0026139		OBJECTIVE: Type 2 diabetes is the main cause of end-stage renal disease (ESRD) in Europe and the USA. Angiotensin-converting enzyme (ACE) inhibitors have a potential to slow down the progression of renal disease and therefore provide a renal-protective effect. The aim of our study was to assess the most cost-effective time to start an ACE inhibitor (or an angiotensin II receptor blocker [ARB] if …	2011	13/11/2018 10:47	14/04/2020 08:34		e26139		10	6		PLoS One								eng							PMID: 22022539 PMCID: PMC3191181				Humans; Netherlands; Cost-Benefit Analysis; Quality-Adjusted Life Years; *Models, Economic; *Markov Chains; Angiotensin-Converting Enzyme Inhibitors/*economics/*therapeutic use; Diabetic Nephropathies/complications/drug therapy/*economics/*prevention & control; Kidney Failure, Chronic/complications/economics; 00; 140
NRNRNHYE	journalArticle	2011	Marottoli, Richard A.; Coughlin, Joseph F.	Walking the tightrope: developing a systems approach to balance safety and mobility for an aging society.	Journal of aging & social policy		1545-0821 0895-9420	10.1080/08959420.2011.605655		In an aging population, safety and mobility are often viewed as being in conflict, when in fact they are two values that must be reflected equally in transportation policy. The challenge for policy makers and for society is to emphasize and optimize both. To achieve this, a comprehensive systems approach to driver health, personal decision-making and planning, community and transportation systems…	2011-10	13/11/2018 10:47	14/04/2020 08:34		372-383		4	23		J Aging Soc Policy								eng							PMID: 21985065				Humans; *Safety; Risk Factors; Aged; Aged, 80 and over; Resource Allocation; Policy Making; Community Health Planning/*organization & administration; Government Regulation; *Automobile Driving/legislation & jurisprudence/standards; *Mobility Limitation; *Transportation/legislation & jurisprudence/methods/standards; Frail Elderly; Geriatric Assessment; Licensure/legislation & jurisprudence; Public…
7GXPHAEY	journalArticle	2011	Aggarwal, Rajesh; Darzi, Ara	Simulation to enhance patient safety: why aren't we there yet?	Chest		1931-3543 0012-3692	10.1378/chest.11-0728		The delivery of state-of-the-art medical care is complex, with large numbers of treatment strategies often available to individual patients. It is paramount to ensure that each patient receives optimal treatment in a safe, effective, and timely manner. Evidence suggests that an unacceptably high number of patients currently experience suboptimal care as the result of adverse events and medical er…	2011-10	13/11/2018 10:47	14/04/2020 08:34		854-858		4	140		Chest								eng							PMID: 21972381				Humans; Outcome Assessment (Health Care); Patient Safety/*standards; Medical Errors/prevention & control; General Surgery/education; Surgery; Education; Computer Simulation/*trends; Curriculum/trends; Education, Medical/methods/*trends; Professional Competence/standards; 1; Treatment Errors – Prevention and Control; Outcome Assessment; Medical; Patient Safety – Standards; Computer Simulation – Tr…
9X4FY5SL	journalArticle	2011	Sculier, Delphine; Getahun, Haileyesus; Lienhardt, Christian	Improving the prevention, diagnosis and treatment of TB among people living with HIV: the role of operational research.	Journal of the International AIDS Society		1758-2652 1758-2652	10.1186/1758-2652-14-S1-S5		Operational research is necessary to improve the access to and delivery of tuberculosis prevention, diagnosis and treatment interventions for people living with HIV. We conducted an extensive review of the literature and reports from recent expert consultations and research-related meetings organized by the World Health Organization and the Stop TB Partnership to identify a TB/HIV operational res…	06/07/2011	13/11/2018 10:47	14/04/2020 08:35		S5			14 Suppl 1		J Int AIDS Soc								eng							PMID: 21967874 PMCID: PMC3194150				Humans; *Operations Research; Animals; Communicable Disease Control/*methods; HIV Infections/*complications; Tuberculosis/complications/*diagnosis/*drug therapy/prevention & control; 00; 100
KDHV97M7	journalArticle	2012	Wilson, Charlotte; Alam, Rahul; Latif, Saima; Knighting, Katherine; Williamson, Susan; Beaver, Kinta	Patient access to healthcare services and optimisation of self-management for ethnic minority populations living with diabetes: a systematic review.	Health & social care in the community		1365-2524 0966-0410	10.1111/j.1365-2524.2011.01017.x		A higher risk of diabetes mellitus in South Asian and Black African populations combined with lower reported access and self-management-related health outcomes informed the aims of this study. Our aims were to synthesise and evaluate evidence relating to patient self-management and access to healthcare services for ethnic minority groups living with diabetes. A comprehensive search strategy was d…	2012-01	13/11/2018 10:47	14/04/2020 08:35		Jan-19		1	20		Health Soc Care Community								eng	(c) 2011 Blackwell Publishing Ltd.						PMID: 21749529				Humans; Health Services Accessibility; Socioeconomic Factors; United Kingdom; Health Services Accessibility/*organization & administration; United Kingdom/epidemiology; *Self Care; Quality of Health Care/organization & administration; Africa/ethnology; Asia, Western/ethnology; Caribbean Region/ethnology; Cultural Competency; Developed Countries; Diabetes Mellitus/*ethnology/therapy; Ethnic Groups…
UYEUAENJ	journalArticle	2011	Gest, Scott D.; Osgood, D. Wayne; Feinberg, Mark E.; Bierman, Karen L.; Moody, James	Strengthening prevention program theories and evaluations: contributions from social network analysis.	Prevention science : the official journal of the Society for Prevention Research		1573-6695 1389-4986	10.1007/s11121-011-0229-2		A majority of school-based prevention programs target the modification of setting-level social dynamics, either explicitly (e.g., by changing schools' organizational, cultural or instructional systems that influence children's relationships), or implicitly (e.g., by altering behavioral norms designed to influence children's social affiliations and interactions). Yet, in outcome analyses of these …	2011-12	13/11/2018 10:47	14/04/2020 08:34		349-360		4	12		Prev Sci								eng							PMID: 21728069 PMCID: PMC3222146				Humans; *Social Support; Peer Group; Preventive Health Services/*organization & administration; School Health Services/*organization & administration; Support; Psychosocial; Preventive Health Care – Administration; School Health Services – Administration; 00; 100
A7LKA2MQ	journalArticle	2011	Ducher, Gaele; Turner, Anne I.; Kukuljan, Sonja; Pantano, Kathleen J.; Carlson, Jennifer L.; Williams, Nancy I.; De Souza, Mary Jane	Obstacles in the optimization of bone health outcomes in the female athlete triad.	Sports medicine (Auckland, N.Z.)		1179-2035 0112-1642	10.2165/11588770-000000000-00000		Maintaining low body weight for the sake of performance and aesthetic purposes is a common feature among young girls and women who exercise on a regular basis, including elite, college and high-school athletes, members of fitness centres, and recreational exercisers. High energy expenditure without adequate compensation in energy intake leads to an energy deficiency, which may ultimately affect r…	01/07/2011	13/11/2018 10:47	14/04/2020 08:34		587-607		7	41		Sports Med								eng							PMID: 21688870				Humans; Female; Child; Energy Intake; *Bone Density/drug effects/physiology; Absorptiometry, Photon; Amenorrhea/*complications/*drug therapy; Athletic Performance/*physiology; Bone and Bones/diagnostic imaging/*physiopathology; Bone Density Conservation Agents; Contraceptives, Oral/therapeutic use; Exercise/physiology; Sports; Thinness/*complications; Stress; Adolescence; Attitude to Health; Wome…
HAMPEDCY	journalArticle	2011	Mehrotra, Sanjay; Kim, Kibaek	Outcome based state budget allocation for diabetes prevention programs using multi-criteria optimization with robust weights.	Health care management science		1386-9620 1386-9620	10.1007/s10729-011-9166-7		We consider the problem of outcomes based budget allocations to chronic disease prevention programs across the United States (US) to achieve greater geographical healthcare equity. We use Diabetes Prevention and Control Programs (DPCP) by the Center for Disease Control and Prevention (CDC) as an example. We present a multi-criteria robust weighted sum model for such multi-criteria decision making…	2011-12	13/11/2018 10:47	14/04/2020 08:34		324-337		4	14		Health Care Manag Sci								eng							PMID: 21674143				Humans; Budgets; Health Services Accessibility; United States; Comorbidity; United States/epidemiology; Models, Econometric; Prevalence; Health Promotion/*economics; Diabetes Mellitus/epidemiology/mortality/*prevention & control; Health Care Rationing/methods/*statistics & numerical data; Healthcare Disparities/ethnology/*statistics & numerical data; Principal Component Analysis; Models; Statisti…
R87PFB54	journalArticle	2011	Zhang, Ting; Lu, Jun; Li, Li-Ming	[Application of sociocentric network analysis in public health].	Zhonghua liu xing bing xue za zhi = Zhonghua liuxingbingxue zazhi		0254-6450 0254-6450				2011-04	13/11/2018 10:47	14/04/2020 08:35		416-418		4	32		Zhonghua Liu Xing Bing Xue Za Zhi								chi							PMID: 21569678				Humans; *Public Health; *Community Networks; 00; 110
JDG3WHYC	journalArticle	2011	Maglio, Paul P.; Mabry, Patricia L.	Agent-based models and systems science approaches to public health.	American journal of preventive medicine		1873-2607 0749-3797	10.1016/j.amepre.2010.11.010			2011-03	13/11/2018 10:47	14/04/2020 08:34		392-394		3	40		Am J Prev Med								eng							PMID: 21335277 PMCID: PMC3061834				*Health Policy; Humans; *Models, Statistical; *Computer Simulation; Policy Making; Preventive Medicine/methods; Public Health/methods; 1; 110
HAPT4VNM	journalArticle	2011	Peyre, Hugo; Leplege, Alain; Coste, Joel	Missing data methods for dealing with missing items in quality of life questionnaires. A comparison by simulation of personal mean score, full information maximum likelihood, multiple imputation, and hot deck techniques applied to the SF-36 in the French 2003 decennial health survey.	Quality of life research : an international journal of quality of life aspects of treatment, care and rehabilitation		1573-2649 0962-9343	10.1007/s11136-010-9740-3		PURPOSE: Missing items are common in quality of life (QoL) questionnaires and present a challenge for research in this field. It remains unclear which of the various methods proposed to deal with missing data performs best in this context. We compared personal mean score, full information maximum likelihood, multiple imputation, and hot deck techniques using various realistic simulation scenarios…	2011-03	13/11/2018 10:47	14/04/2020 08:35		287-300		2	20		Qual Life Res								eng							PMID: 20882358				France; Humans; Surveys and Questionnaires; Female; Male; Quality of Life; *Quality of Life; Data Interpretation, Statistical; Probability; *Bias; Health Surveys/*instrumentation/*statistics & numerical data; Likelihood Functions; Human; Comparative Studies; Evaluation Research; Multicenter Studies; Validation Studies; Statistical; Data Analysis; Surveys; Bias (Research); Short Form-36 Health Sur…
2QCQKN4E	journalArticle	2010	Yu, Junhua; Smith, Kenneth J.; Brixner, Diana I.	Cost effectiveness of pharmacotherapy for the prevention of migraine: a Markov model application.	CNS drugs		1179-1934 1172-7047	10.2165/11531180-000000000-00000		BACKGROUND: There are few data about the cost effectiveness of prophylactic medications for migraine. Clinical trials have shown several preventive agents to be useful in reducing the frequency of migraine attack while having tolerable side effects. OBJECTIVE: To compare the cost effectiveness of adding preventive treatment to abortive therapy for acute migraine with abortive therapy for acute mi…	2010-08	13/11/2018 10:47	14/04/2020 08:35		695-712		8	24		CNS Drugs								eng							PMID: 20658800				Humans; Antidepressive Agents; Cost-Benefit Analysis; Treatment Outcome; Female; Male; Markov Chains; Health Status; Probability; Adrenergic beta-Antagonists/adverse effects/economics/pharmacology/*therapeutic use; Antidepressive Agents, Tricyclic/adverse effects/economics/pharmacology/*therapeutic use; Economics, Pharmaceutical; Migraine Disorders/drug therapy/economics/*prevention & control; Ne…
VXY84JWH	journalArticle	2010	Kort, Rodney	5th International AIDS Society Conference on HIV Pathogenesis, Treatment and Prevention: summary of key research and implications for policy and practice - operations research.	Journal of the International AIDS Society		1758-2652 1758-2652	10.1186/1758-2652-13-S1-S5		Operations research was added as a fourth scientific track to the pathogenesis conference series at the 5th IAS Conference on HIV Pathogenesis, Treatment and Prevention (IAS 2009) in recognition of the importance of this growing research field and the need for applied research to inform and evaluate the scale up of some key interventions in HIV treatment, care and prevention.Several studies demon…	01/06/2010	13/11/2018 10:47	14/04/2020 08:34		S5			13 Suppl 1		J Int AIDS Soc								eng							PMID: 20519026 PMCID: PMC2880256				Humans; Anti-HIV Agents/therapeutic use; Health Services/economics; HIV Infections/drug therapy/*economics/prevention & control; Laboratories/economics; Tuberculosis/epidemiology/transmission; 00; 100
QWKUGISY	journalArticle	2009	Tomblin Murphy, Gail; MacKenzie, Adrian; Alder, Robert; Birch, Stephen; Kephart, George; O'Brien-Pallas, Linda	An applied simulation model for estimating the supply of and requirements for registered nurses based on population health needs.	Policy, politics & nursing practice		1552-7468 1527-1544	10.1177/1527154409358777		Aging populations, limited budgets, changing public expectations, new technologies, and the emergence of new diseases create challenges for health care systems as ways to meet needs and protect, promote, and restore health are considered. Traditional planning methods for the professionals required to provide these services have given little consideration to changes in the needs of the populations…	2009-11	13/11/2018 10:47	14/04/2020 08:34		240-251		4	10		Policy Polit Nurs Pract								eng							PMID: 20164064				Humans; Forecasting; *Computer Simulation; Policy Making; System dynamics; Education, Nursing; *Planning Techniques; Nova Scotia; Nursing Staff/supply & distribution; Nursing/*manpower; Personnel Management; 1; ****; 310
7KE45DUF	journalArticle	2010	van Walbeek, Corne	A simulation model to predict the fiscal and public health impact of a change in cigarette excise taxes.	Tobacco control		1468-3318 0964-4563	10.1136/tc.2008.028779		OBJECTIVES: (1) To present a model that predicts changes in cigarette consumption and excise revenue in response to excise tax changes, and (2) to demonstrate that, if the industry has market power, increases in specific taxes have better tobacco control consequences than increases in ad valorem taxes. DESIGN: All model parameters are user-determined. The model calculates likely changes in cigare…	2010-02	13/11/2018 10:47	14/04/2020 08:35		31-36		1	19		Tob Control								eng							PMID: 19850550				Humans; Computer Simulation; Policy Making; Motivation; *Models, Econometric; Health Policy/economics; Internet; Public Health/economics/legislation & jurisprudence; Smoking Cessation/economics/methods; Smoking Prevention; Smoking/*economics; Taxes/*economics; Tobacco Industry/economics; 1; Human; Funding Source; Developing Countries; Behavioral Changes; Predictive Validity; Consumer Advocacy; Ec…
5M5IB9SM	journalArticle	2009	Chahed, Salma; Marcon, Eric; Sahin, Evren; Feillet, Dominique; Dallery, Yves	Exploring new operational research opportunities within the Home Care context: the chemotherapy at home.	Health care management science		1386-9620 1386-9620			Home Care (HC) services provide complex and coordinated medical and paramedical care to patients at their homes. As health care services move into the home setting, the need for developing innovative approaches that improve the efficiency of home care organizations increases. We first conduct a literature review of investigations dealing with operation planning within the area of home care manage…	2009-06	13/11/2018 10:47	14/04/2020 08:34		179-191		2	12		Health Care Manag Sci								eng							PMID: 19469457				Humans; Systems Analysis; Models, Theoretical; *Operations Research; Efficiency, Organizational; Antineoplastic Agents/*administration & dosage/therapeutic use; Home Care Services/*organization & administration; Neoplasms/drug therapy; Pharmaceutical Services/organization & administration; Models; Theoretical; Organizational Efficiency; Neoplasms – Drug Therapy; Antineoplastic Agents – Administra…
Y8T7F9FA	journalArticle	2009	Tunes-da-Silva, Gisela; Pedroso-de-Lima, Antonio C.; Sen, Pranab K.	A semi-Markov multistate model for estimation of the mean quality-adjusted survival for non-progressive processes.	Lifetime data analysis		1572-9249 1380-7870	10.1007/s10985-008-9106-0		We discuss the estimation of the expected value of the quality-adjusted survival, based on multistate models. We generalize an earlier work, considering the sojourn times in health states are not identically distributed, for a given vector of covariates. Approaches based on semiparametric and parametric (exponential and Weibull distributions) methodologies are considered. A simulation study is co…	2009-06	13/11/2018 10:47	14/04/2020 08:35		216-240		2	15		Lifetime Data Anal								eng							PMID: 19082710				Humans; *Models, Statistical; Quality of Life; *Markov Chains; Proportional Hazards Models; *Survival Analysis; Probability; Kaplan-Meier Estimate; Likelihood Functions; Biometry; Brazil; Hospitalization/statistics & numerical data; Methods***; Human; Models; Statistical; Biometrics; Cox Proportional Hazards Model; Hospitalization – Statistics and Numerical Data; Kaplan-Meier Estimator; Survival …
DWPZ5GAC	journalArticle	2008	Rogoza, Raina M.; Ferko, Nicole; Bentley, James; Meijer, Chris J. L. M.; Berkhof, Johannes; Wang, Kung-Liahng; Downs, Levi; Smith, Jennifer S.; Franco, Eduardo L.	Optimization of primary and secondary cervical cancer prevention strategies in an era of cervical cancer vaccination: a multi-regional health economic analysis.	Vaccine		0264-410X 0264-410X	10.1016/j.vaccine.2008.02.039		With the recent advent of cervical cancer vaccines, many questions relating to the best overall prevention methods for cervical disease are beginning to arise. A Markov model was used across five geographic regions (Canada, The Netherlands, Taiwan, UK, US) to examine the clinical benefits and cost-effectiveness of: (1) vaccination combined with screening, considering changes to screening-related …	15/09/2008	13/11/2018 10:47	14/04/2020 08:35		F46-58			26 Suppl 5		Vaccine								eng							PMID: 18992382				Humans; Female; *Models, Econometric; Papillomavirus Infections/*economics/*prevention & control; Uterine Cervical Neoplasms/*economics/*prevention & control; Vaccination/*economics; 1; 110
C8PTXIVA	journalArticle	2008	Mabry, Patricia L.; Olster, Deborah H.; Morgan, Glen D.; Abrams, David B.	Interdisciplinarity and systems science to improve population health: a view from the NIH Office of Behavioral and Social Sciences Research.	American journal of preventive medicine		0749-3797 0749-3797	10.1016/j.amepre.2008.05.018		Fueled by the rapid pace of discovery, humankind's ability to understand the ultimate causes of preventable common disease burdens and to identify solutions is now reaching a revolutionary tipping point. Achieving optimal health and well-being for all members of society lies as much in the understanding of the factors identified by the behavioral, social, and public health sciences as by the biol…	2008-08	13/11/2018 10:47	14/04/2020 08:34		S211-224		2 Suppl	35		Am J Prev Med								eng							PMID: 18619402 PMCID: PMC2587290				Humans; United States; Interprofessional Relations; Public Health/*methods; *Interdisciplinary Communication; Systems Theory; *Systems Theory; Science; Organizational Objectives; Behavioral Medicine/organization & administration; Behavioral Research; National Institutes of Health (U.S.)/organization & administration; Science/*methods/organization & administration/trends; Social Sciences/organizat…
MCBZGWMY	journalArticle	2007	Bonmarin, I.; Levy-Bruhl, D.	[Contribution of simulation models to public health decisions: the influenza pandemic].	Medecine et maladies infectieuses		0399-077X 0399-077X	10.1016/j.medmal.2007.02.004		The influenza pandemic threat had led to an increased awareness and several countries have used models to assess the impact of control measures on the influenza pandemic. We reviewed the publications related to simulation models since 2003 and discuss their contribution to public health decision in France. The studies conclude that rapid control measures with a high coverage can stop a nascent pa…	2007-12	13/11/2018 10:47	14/04/2020 08:34		S204-209			37 Suppl 3		Med Mal Infect								fre							PMID: 18031963				France; Humans; *Public Health; *Models, Statistical; *Disease Outbreaks; Influenza, Human/epidemiology/*prevention & control; 00; 100
YZPFFP6H	journalArticle	2006	Hunt, Elizabeth A.; Nelson, Kristen L.; Shilkofski, Nicole A.	Simulation in medicine: addressing patient safety and improving the interface between healthcare providers and medical technology.	Biomedical instrumentation & technology		0899-8205 0899-8205			Medicine, as an industry in which human lives depend on the skill and performance of operators, must create and maintain a culture of safety, in addition to promoting the design of systems to mitigate errors. The use of medical simulation as a mechanism for training healthcare professionals in a safe environment is expanding rapidly. An important component of systems that ensure the safety of pat…	2006-10	13/11/2018 10:47	14/04/2020 08:34		399-404		5	40		Biomed Instrum Technol								eng							PMID: 17078376				Humans; United States; Medical Errors/prevention & control; Patient Safety; *Computer Simulation; Computer Simulation; Communication; *Communication; Health Personnel/*education; *Safety Management; Technology; User-Computer Interface; *Biomedical Technology; 1; Treatment Errors – Prevention and Control; Health Personnel – Education; 110
NX3SEJHU	journalArticle	2006	Powell, Stephen M.	Creating a systems approach to patient safety through better teamwork.	Biomedical instrumentation & technology		0899-8205 0899-8205			Using a systems engineering approach for the delivery of safe, reliable, consistently high quality healthcare is possible, based on the successes in other industries. To realize the level of reengineering required in healthcare, teams must function across disciplines and departments as a unified organization. By creating and maintaining HRTs, existing hierarchies will flatten and HROs will become…	2006-06	13/11/2018 10:47	14/04/2020 08:35		205-207		3	40		Biomed Instrum Technol								eng							PMID: 16796325				Humans; *Quality Assurance, Health Care; Quality of Health Care; Delivery of Health Care; Medical Errors/prevention & control; Patient Safety; Systems Analysis; Quality Improvement; Teamwork; Hospital Administration; *Safety Management; *Organizational Innovation; Organizational Culture; Total Quality Management; Institutional Management Teams; 1; Health Care Delivery; Treatment Errors – Preventi…
YJG4YRSY	journalArticle	2005	Merrill, Jacqueline; Bakken, Suzanne; Caldwell, Michael; Carley, Kathleen; Rockoff, Maxine	Applying organizational network analysis techniques to study information use in a public health agency.	AMIA ... Annual Symposium proceedings. AMIA Symposium		1942-597X 1559-4076			We are applying organizational network analysis to explore information use in a public health department. The technique is grounded in social science theory, and employs calculations derived from graph theory to generate statistical and graphical models from relational data matrices. For this pilot we will develop network models to characterize how information use in routine work contributes to t…	2005	13/11/2018 10:47	14/04/2020 08:34		1052					AMIA Annu Symp Proc								eng							PMID: 16779339 PMCID: PMC1560595				Humans; Pilot Projects; Operations Research; Organizational Culture; Information Dissemination; *Public Health Administration; *Public Health Informatics; Information Theory; 1; 110
NGU6JKXF	journalArticle	2005	Hutwagner, L. C.; Thompson, W. W.; Seeman, G. M.; Treadwell, T.	A simulation model for assessing aberration detection methods used in public health surveillance for systems with limited baselines.	Statistics in medicine		0277-6715 0277-6715	10.1002/sim.2034		Public health officials continue to develop and implement new types of ongoing surveillance systems in an attempt to detect aberrations in surveillance data as early as possible. In public health surveillance, aberrations are traditionally defined as an observed value being greater than an expected historical value for that same time period. To account for seasonality, traditional aberration dete…	28/02/2005	13/11/2018 10:47	14/04/2020 08:34		543-550		4	24		Stat Med								eng	Copyright 2005 John Wiley & Sons, Ltd.						PMID: 15678442	<p>Symposium on Statistical Methods -Study Design and Decision-Making in Public Health, Atlanta, GA, JAN 27-29, 2003</p>			Humans; United States; *Models, Statistical; Computer Simulation; Centers for Disease Control and Prevention (U.S.); *Disease Outbreaks; Sensitivity and Specificity; Population Surveillance/*methods; False Positive Reactions; 00; 100
L468E7ZH	journalArticle	2004	Wieman, Thomas Jeffery; Wieman, Eric Andrew	A systems approach to error prevention in medicine.	Journal of surgical oncology		0022-4790 0022-4790	10.1002/jso.20121		Minimization of medical errors is at the core of all clinical medical practices. The first tenet of care is to do no harm. The enormous complexity of modern medical care has made error detection and management extremely difficult. Traditional deterministic methods of solving the "error issue" cannot cope with the huge number of potential errors that are possible. Systems thinking and approach to …	01/12/2004	13/11/2018 10:47	14/04/2020 08:35		115-121		3	88		J Surg Oncol								eng							PMID: 15562464				Delivery of Health Care/*organization & administration; Humans; *Systems Analysis; Process Assessment (Health Care); Medical Errors/*prevention & control; *Problem Solving; Organizational Innovation; Total Quality Management; Risk Management; 1; *****; 110
HN78PM6X	journalArticle	2003	Stuart, Bruce; Singhal, Puneet K.; Magder, Laurence S.; Zuckerman, Ilene H.	How robust are health plan quality indicators to data loss? A Monte Carlo simulation study of pediatric asthma treatment.	Health services research		0017-9124 0017-9124			OBJECTIVES: (1) To test the robustness of a health plan quality indicator (QI) for persistent asthma to various forms of data loss and (2) to assess the implications of the findings for other health plan quality measures. DATA SOURCES/STUDY SETTINGS: Maryland Medicaid fee-for-service (FFS) claims. Children with asthma (n = 5,804) were selected from Medicaid enrollment records and medical and phar…	2003-12	13/11/2018 10:47	14/04/2020 08:35		1547-1561		6 Pt 1	38		Health Serv Res								eng							PMID: 14727787 PMCID: PMC1360963				Humans; *Quality Indicators, Health Care; United States; Health Services Research; Quality of Health Care; Child; Adolescent; Computer Simulation; Research Design; Child, Preschool; *Monte Carlo Method; Asthma/*therapy; Fee-for-Service Plans/*standards; Health Benefit Plans, Employee/standards; Health Services Research/methods/statistics & numerical data; Maryland; Medicaid/*standards; State Heal…
9HQWVVL9	journalArticle	2003	Israr, S. M.	Is Ministry of Health fully prepared to implement an effective DOTS program in Pakistan? An operations research on TB control program in the public health sector in Sindh.	JPMA. The Journal of the Pakistan Medical Association		0030-9982 0030-9982			PURPOSE OF THE STUDY: Pakistan is among the high-burden countries for tuberculosis. One of the fundamental problems in TB control is a high defaulter rate among the registered TB cases in the public sector. In 1999, a cross-sectional study was designed to identify the determinants of low compliance for the TB treatment in two rural districts in Sindh. METHODS: Before the actual data collection, a…	2003-08	13/11/2018 10:47	14/04/2020 08:34		324-327		8	53		J Pak Med Assoc								eng							PMID: 14558734				Humans; Delivery of Health Care; Pilot Projects; Cross-Sectional Studies; Public Health Administration/*standards; *Directly Observed Therapy; Communicable Disease Control/*organization & administration; Government Programs; Pakistan/epidemiology; Patient Dropouts/*statistics & numerical data; Tuberculosis, Pulmonary/drug therapy/epidemiology/*prevention & control; 00; 100
FT9MWVDN	journalArticle	2003	Hahl, Jarmo; Simell, Tuula; Kupila, Antti; Keskinen, Paivi; Knip, Mikael; Ilonen, Jorma; Simell, Olli	A simulation model for estimating direct costs of type 1 diabetes prevention.	PharmacoEconomics		1170-7690 1170-7690	10.2165/00019053-200321050-00001		BACKGROUND: The ongoing Type 1 Diabetes Prediction and Prevention Project in Finland (DIPP) is based on screening of genetic type 1 diabetes mellitus susceptibility, subsequent autoantibody follow-up and experimental preventive treatment with nasal insulin. OBJECTIVE: To analyse direct costs of type 1 diabetes prevention therapy with nasal insulin as it is now being studied in the DIPP project, a…	2003	13/11/2018 10:47	14/04/2020 08:34		295-303		5	21		Pharmacoeconomics								eng							PMID: 12627983				Humans; Forecasting; Follow-Up Studies; Monte Carlo Method; Computer Simulation; Health Expenditures; Models, Economic; Finland; Administration, Intranasal; Diabetes Mellitus, Type 1/*economics/*prevention & control; Hypoglycemic Agents/administration & dosage/economics/therapeutic use; Insulin/administration & dosage/economics/therapeutic use; 1; 310
Y5EM5BED	journalArticle	2002	Womer, Richard B.; Tracy, Ellen; Soo-Hoo, Winson; Bickert, Betsy; DiTaranto, Susan; Barnsteiner, Jane H.	Multidisciplinary systems approach to chemotherapy safety: rebuilding processes and holding the gains.	Journal of clinical oncology : official journal of the American Society of Clinical Oncology		0732-183X 0732-183X	10.1200/JCO.2002.04.108		PURPOSE: The problem of medication safety came to public attention largely through a chemotherapy error, and the high toxicity and low therapeutic index of anticancer medications make safety in their prescription and administration critical. We have undertaken a thorough revision of our systems for inpatient chemotherapy. METHODS: We participated in a multi-institutional collaborative effort of t…	15/12/2002	13/11/2018 10:47	14/04/2020 08:35		4705-4712		24	20		J Clin Oncol								eng							PMID: 12488417				Humans; Safety; Medication Errors/*prevention & control; *Patient Care Team; Multi-Institutional Systems; Neoplasms/drug therapy; Medication Errors – Prevention and Control; Multiinstitutional Systems; Multidisciplinary Care Team; Antineoplastic Agents – Administration and Dosage; 00; 110
QZMHJDPL	journalArticle	2001	Kennedy, V. C.; Moore, F. I.	A systems approach to public health workforce development.	Journal of public health management and practice : JPHMP		1078-4659 1078-4659			During the 1990s, several distinct but interrelated efforts to strengthen the public health infrastructure were launched. Defining public health work in terms of core functions and essential services, these efforts focused on the competence of the workforce and the performance of public health agencies. The systems approach offered here highlights the relationships and interdependencies among the…	2001-07	13/11/2018 10:47	14/04/2020 08:34		17-22		4	7		J Public Health Manag Pract								eng							PMID: 11434036				Humans; United States; Efficiency, Organizational; Models, Organizational; Staff Development/*organization & administration; Competency-Based Education; Professional Competence; Public Health Administration/*manpower; Public Health Practice; Public Health/*education/manpower; 00; 110
92JX6BMB	journalArticle	2012	Durand, Audrey; Gagne, Christian; Nshimyumukiza, Léon; Gagnon, Mathieu; Rousseau, François; Giguere, Yves; Reinharz, Daniel	Population-Based Simulation for Public Health: Generic Software Infrastructure and Its Application to Osteoporosis	IEEE Transactions on Systems, Man, and Cybernetics - Part A: Systems and Humans		1083-4427, 1558-2426	10.1109/TSMCA.2012.2210210	http://ieeexplore.ieee.org/document/6330029/	Policy-making in public health has great socio-economical consequences and must be done using the best available knowledge on the possible options. These processes are often too complex to be evaluated through analytical methods, such that computer simulations are often the best way to produce quantitative evaluations of their performances. For that purpose, we are proposing a complete software i…	2012-11	15/11/2018 08:18	14/04/2020 08:34	15/11/2018 08:18	1396-1409		6	42			Population-Based Simulation for Public Health												Crossref						1; 110
GRIGFNAG	conferencePaper	2014	Samah, Azurah A.; Wah, Lau Kee; Desa, Muhammad Ishak; Majid, Hairudin Abdul; Azmi, Nurulhuda Firdaus Mohd; Salleh, Nordin; Bakar, Azlina Abu; Manual, Adilius	Decision Support System Using System Dynamics Simulation Modelling for Projection of Dentist Supply	2014 International Conference on Computer Assisted System in Health	978-1-4799-8822-8		10.1109/CASH.2014.18	http://ieeexplore.ieee.org/document/7286664/	This paper describes the development of a decision support system (DSS) using System Dynamics (SD) simulation approach to project and analyse the supply of dentist at both local and private Malaysian healthcare provider from 2015 to 2030. The project was driven by the need to provide sustainable, quality dental services in a complex environment given fluctuations in dental graduate numbers, migra…	2014-12	15/11/2018 08:18	14/04/2020 08:34	15/11/2018 08:18	22-25											IEEE	Kuala Lumpur, Malaysia						Crossref			<p>1st International Conference on Computer Assisted System in Health (CASH), Univ Putra Malaysia, Kuala Lumpur, MALAYSIA, DEC 19-21, 2014</p>			System dynamics; 1; 210
7WERHMDC	conferencePaper	2016	Stephens, Sonia; Applen, J. D.	Rhetorical dimensions of social network analysis visualization for public health	2016 IEEE International Professional Communication Conference (IPCC)	978-1-5090-1761-4		10.1109/IPCC.2016.7740480	http://ieeexplore.ieee.org/document/7740480/	This presentation describes how social network analysis (SNA) can be applied and used in technical communication. We focus on using SNA diagrams for public health communication. SNA diagrams convey the dynamics of the transmission of disease and other complex networked relationships. We discuss three key connection patterns of relevance to public health applications: degree centrality, Eigenvecto…	2016-10	15/11/2018 08:18	14/04/2020 08:35	15/11/2018 08:18	01-Apr											IEEE	Austin, TX, USA						Crossref			<p>IEEE International Professional Communication Conference (IPCC), Austin, TX, OCT 02-05, 2016</p>			00; 110
STRJQ47Y	journalArticle	2014	Xie, Xiaolei; Li, Jingshan; Swartz, Colleen H.; DePriest, Paul	Improving Response-Time Performance in Acute Care Delivery: A Systems Approach	IEEE Transactions on Automation Science and Engineering		1545-5955, 1558-3783	10.1109/TASE.2013.2258913	http://ieeexplore.ieee.org/document/6510536/	Improving the efficacy of rapid response operations in acute care delivery to ensure patient safety and care quality is of significant importance. In this paper, we study the response time performance (RTP) in rapid response operations. Such performance is defined as the probability that an appropriate decision responding to patient deterioration can be made within a desired time period. First, w…	2014-10	15/11/2018 08:21	14/04/2020 08:35	15/11/2018 08:21	1240-1249		4	11			Improving Response-Time Performance in Acute Care Delivery												Crossref						1; System Analysis; 110
MT7H94FZ	conferencePaper	2017	Ostroy, Greg; Prieto, Diana; Gu, Yuwen; Dedoncker, Elise; Paul, Rajib	Flu MODELO 1.0: A simulation model and graphic interface for training and decision support for influenza management	2017 IEEE International Conference on Bioinformatics and Biomedicine (BIBM)	978-1-5090-3050-7		10.1109/BIBM.2017.8218029	http://ieeexplore.ieee.org/document/8218029/	There are many models for simulating infectious disease outbreaks that assist health policy officials in making better decisions about mitigation strategies in the event of an epidemic. However, none of the existing models address the need to train students and policy makers in the concepts and use of such models. In this paper, we present Flu MODELO 1.0, an implementation of a model that simulat…	2017-11	15/11/2018 08:22	14/04/2020 08:35	15/11/2018 08:22	2287-2289						Flu MODELO 1.0					IEEE	Kansas City, MO						Crossref			<p>IEEE International Conference on Bioinformatics and Biomedicine (IEEE BIBM), Kansas City, MI, NOV 13-16, 2017</p>			1; 110
E946KGV7	conferencePaper	2011	Warner, Thomas R.; Bowling, Lawrence J.; Erikson, Caleb W.; Hui, Derrick S.; Marsh, Christopher J.; Teague, Edward B.; Brown, Donald E.	Agent-based modeling of public health infrastructure projects in Jalalabad, Afghanistan	2011 IEEE Systems and Information Engineering Design Symposium	978-1-4577-0446-8		10.1109/SIEDS.2011.5876849	http://ieeexplore.ieee.org/document/5876849/	Successful counterinsurgency and development in post-war societies require an extraordinarily complex integration of military, political, and socioeconomic operations. In order to combat insurgency and stimulate growth and stabilization in regions of Afghanistan, the International Security Assistance Force has charged the U.S. Army Corps of Engineers with developing an optimal portfolio of infras…	2011-04	15/11/2018 08:22	14/04/2020 08:34	15/11/2018 08:22	24-28											IEEE	Charlottesville, VA, USA						Crossref			<p>IEEE Systems and Information Engineering Design Symposium (SIEDS), Univ Virginia, Charlottesville, VA, APR 29, 2011</p>			1; Agent Based; 210
RVNXQXE5	conferencePaper	2009	Zhang, Yupeng; Lee, Malrey; Gatton, Thomas M.	Agent-Based Web Healthcare Systems for Real-Time Chronic Disease	2009 Congress on Services - I	978-0-7695-3708-5		10.1109/SERVICES-I.2009.104	http://ieeexplore.ieee.org/document/5190763/	The increasing trends in the occurrence of chronic diseases, such as diabetes and hypertension, and an aging population present serious near-term problems in providing suitable healthcare within the existing medical structure. Further, ill and elderly patients experiencing mobility and transportation issues are at risk in obtaining both regular and emergency medical treatment. Mobile health monit…	2009-07	15/11/2018 08:22	14/04/2020 08:34	15/11/2018 08:22	14-21											IEEE	Los Angeles, CA, USA						Crossref			<p>4th IEEE Congress on Services, Los Angeles, CA, JUL 06-10, 2009</p>			1; agent based; 320
W5BBGTFQ	journalArticle	2018	Ferguson, Neina F.; Estis, Julie M.	Training Students to Evaluate Preterm Infant Feeding Safety Using a Video-Recorded Patient Simulation Approach.	American Journal of Speech-Language Pathology		1058-0360		http://search.ebscohost.com/login.aspx?direct=true&db=ccm&AN=129481713&site=ehost-live	Purpose: The purpose of this study was to determine if brief video-recorded patient simulation training increased student's ability to assess feeding skills in preterm infants. Method: Baccalaureate-level nursing students (N = 52) and graduate-level speech-language pathology students (N = 42) were randomized to 1 of 2 groups: didactic training (N = 51) or didactic training plus video simulation (…	2018	20/11/2018 14:33	14/04/2020 08:34		566 - 573		2	27																					Infant; Students; Nursing; Education; College; Descriptive Statistics; Effect Size; Human; Infant Feeding – Evaluation; Intervention Trials; Outcomes of Education; P-Value; Patient Simulation – Utilization; Premature; Pretest-Posttest Design; Random Assignment; Randomized Controlled Trials; Speech-Language Pathology; Sucking Behavior – Evaluation – In Infancy and Childhood; Teaching Methods; Vide…
FU6CUP7G	journalArticle	2018	Health, Anna Matheson Senior Lecturer in Public; Health, Mat Walton Senior Lecturer in Public; Fellow, Rebecca Gray Senior Research; statistics, Kirstin Lindberg Principal Analyst –; Biostatistician, Mathu Shanthakumar; Candidate, Caroline Fyfe Principal Analyst/PhD; Director, Nan Wehipeihana; Epidemiology, Barry Borman Professor of	Evaluating a community-based public health intervention using a complex systems approach.	Journal of Public Health		1741-3842		http://search.ebscohost.com/login.aspx?direct=true&db=ccm&AN=132102519&site=ehost-live	Background This article outlines the methods being used to evaluate a community-based public health intervention. This evaluation approach recognizes that not only is the intervention, Healthy Families NZ, complex, but the social systems within which it is being implemented are complex. Methods To address challenges related to complexity, we discuss three developing areas within evaluation theory…	2018	20/11/2018 14:33	14/04/2020 08:34		606 - 613		3	40																					Health Promotion; New Zealand; Public Health; Government Programs; 1; Human; Qualitative Studies; Chronic Disease – Prevention and Control; Community Health Services – Evaluation – New Zealand; Comparative Studies; Models; Theoretical; 110
MR8F45CL	journalArticle	2018	Befus, Deanna R.; Hassmiller Lich, Kristen; Kneipp, Shawn M.; Bettger, Janet P.; Coeytaux, Remy R.; Humphreys, Janice C.	A Qualitative, Systems Thinking Approach to Study Self-Management in Women With Migraine.	Nursing Research		0029-6562		http://search.ebscohost.com/login.aspx?direct=true&db=ccm&AN=131766539&site=ehost-live	Supplemental digital content is available in the text. Background: A dearth of effective and affordable treatment options has rendered nonpharmacological self-management a crucial part of living with migraine—a debilitating neurobiological condition without cure that disproportionately disables vulnerable women. Objective: The aim of the study was to describe the development and use of a systems …	2018	20/11/2018 14:33	14/04/2020 08:34		395 - 403		5	67																					Socioeconomic Factors; Female; Focus Groups; North Carolina; Problem Solving; Human; Descriptive Research; Qualitative Studies; Constant Comparative Method; Content Analysis; Convenience Sample; Maps; Migraine – Therapy; Protocols; Self Care; Thinking; 00; 110
VQKWVMVJ	journalArticle	2018	Leslie, Hannah H.; Hirschhorn, Lisa R.; Marchant, Tanya; Doubova, Svetlana V.; Gureje, Oye; Kruk, Margaret E.	Health systems thinking: A new generation of research to improve healthcare quality.	PLoS Medicine		1549-1277		http://search.ebscohost.com/login.aspx?direct=true&db=ccm&AN=132697836&site=ehost-live	Hannah Leslie and colleagues of the High-Quality Health Commission discuss in an Editorial the findings from their report that detail the improvements needed to prevent declines in individuals' health as the scope and quality of health systems increase. Patient-centered care at the population level, improved utility of research products, and innovative reporting tools to help guide the developmen…	2018	20/11/2018 14:33	14/04/2020 08:34		01-Apr		10	15																					1; 110
QL5W44QG	journalArticle	2018	Bordley, James; Sakata, Knewton K.; Bierman, Jesse; McGrath, Karess; Mulanax, Ashley; Nguyen, Linh; Mohan, Vishnu; Gold, Jeffrey A.	Use of a Novel, Electronic Health Record-Centered, Interprofessional ICU Rounding Simulation to Understand Latent Safety Issues.	Critical Care Medicine		0090-3493		http://search.ebscohost.com/login.aspx?direct=true&db=ccm&AN=131737037&site=ehost-live	Objectives: The electronic health record is a primary source of information for all professional groups participating in ICU rounds. We previously demonstrated that, individually, all professional groups involved in rounds have significant blind spots in recognition of patient safety issues in the electronic health record. However, it is unclear how team dynamics impacts identification and verbal…	2018	20/11/2018 14:33	14/04/2020 08:34		1570 - 1576		10	46																					00; 110
2JI9RH7T	journalArticle	2018	Whalen, Madeleine; Hansoti, Bhakti; Hsieh, Yu-Hsiang; Saheed, Mustapha; Signer, Dani; Rothman, Richard	Translation of Public Health Theory into Nursing Practice: Optimization of a Nurse-Driven HIV Testing Program in the Emergency Department.	JEN: Journal of Emergency Nursing		0099-1767		http://search.ebscohost.com/login.aspx?direct=true&db=ccm&AN=131805623&site=ehost-live	Image 1 Contribution to Emergency Nursing Practice • Describes the emergency nurse’s role in public health screening initiatives. • Quantifies specific strategies to optimize HIV testing in the emergency department, including the key role of nursing. • Provides description of Centers for Disease Control and Prevention HIV testing guidelines and their translation into practice.	2018	20/11/2018 14:33	14/04/2020 08:35		446 - 452		5	44																					United States; Electronic Health Records; Workflow; Human; Emergency Service; Cost Benefit Analysis; Emergency Nursing; Health Screening; HIV Infections – Diagnosis; Nursing Role; Program Implementation; Retrospective Design; 00; 100
WCIL8FQG	journalArticle	2018	Nianogo, Roch A.; Arah, Onyebuchi A.	Impact of Public Health Interventions on Obesity and Type 2 Diabetes Prevention: A Simulation Study.	American Journal of Preventive Medicine		0749-3797	doi: 10.1016/j.amepre.2018.07.014.	http://search.ebscohost.com/login.aspx?direct=true&db=ccm&AN=132970165&site=ehost-live	Introduction: Little is known about what interventions worked or did not work in slowing the obesity epidemic. The long-term comparative effectiveness of environmental and behavioral public health interventions for obesity and type 2 diabetes prevention over an individual's life course is relatively unexplored. The potential impact and long-term collective effectiveness of environmental and behav…	2018	20/11/2018 14:33	14/04/2020 08:34		795 - 802		6	55																					1; Prevention; Agent Based; stochastic dynamic discrete-time ABM; 210
N2HJSYT7	journalArticle	2017	ALLISON, GAIL	Violence Prevention Exercises: Enhancing safety through simulation training.	Canadian Nurse		0008-4581		http://search.ebscohost.com/login.aspx?direct=true&db=ccm&AN=125212465&site=ehost-live	The article focuses on Violence Prevention Exercises (VPE), a scenario-based simulation training program in line with the violence prevention education at Vancouver Coastal Health (VCH) in British Columbia. Topics covered include the limitations of the Provincial Violence Prevention Curriculum (PVPC) which was implemented in health authorities in 2012, process of developing VPE and implementation…	2017	20/11/2018 14:33	14/04/2020 08:34		36 - 38		5	113																					Program Development; Outcomes of Education; Program Implementation; British Columbia; Health Personnel – Education – British Columbia; Occupational Safety; Simulations; Workplace Violence – Education – British Columbia; Workplace Violence – Prevention and Control – British Columbia; 00; 110
QRBALWD9	journalArticle	2018	Joglekar, Sagar; Sastry, Nishanth; Coulson, Neil S.; Taylor, Stephanie JC; Patel, Anita; Duschinsky, Robbie; Anand, Amrutha; Evans, Matt Jameson; Griffiths, Chris J.; Sheikh, Aziz; Panzarasa, Pietro; De Simoni, Anna; Jameson Evans, Matt	How Online Communities of People With Long-Term Conditions Function and Evolve: Network Analysis of the Structure and Dynamics of the Asthma UK and British Lung Foundation Online Communities.	Journal of Medical Internet Research		1438-8871		http://search.ebscohost.com/login.aspx?direct=true&db=ccm&AN=131093133&site=ehost-live	Background: Self-management support can improve health and reduce health care utilization by people with long-term conditions. Online communities for people with long-term conditions have the potential to influence health, usage of health care resources, and facilitate illness self-management. Only recently, however, has evidence been reported on how such communities function and evolve, and how …	2018	20/11/2018 14:33	14/04/2020 08:34		298 - 314		7	20																					asthma; 00; network analysis; chronic obstructive pulmonary disease; COPD; digital health social network; online community; online forums; self-management; superusers; 110
NWQVK88Q	journalArticle	2018	Rotstein, Anat; Roe, David; Gelkopf, Marc; Shadmi, Efrat; Levine, Stephen Z.	Quality of life disparities between persons with schizophrenia and their professional caregivers: Network analysis in a National Cohort.	Schizophrenia Research		0920-9964		http://search.ebscohost.com/login.aspx?direct=true&db=ccm&AN=130302144&site=ehost-live	Background: Disparities between mental health patients and their professional caregivers in quality of life appraisals have been identified, however, the structure that such disparities assume is unknown.Aims: To examine the network structure of quality of life appraisals and disparities using network analysis.Methods: Participants were 1639 persons with schizophrenia using psychiatric rehabilita…	2018	20/11/2018 14:33	14/04/2020 08:35		109 - 115			197																					00; 110
H722HFAC	journalArticle	2017	Struessel, Tamara S.; Rodriguez, Jennifer W.; Van Zytveld, Chelsea R.	Advocating for a Systems Approach to Enhance Patient Safety in Physical Therapy Practice: A Clinical Commentary.	HPA Resource		1931-6313		http://search.ebscohost.com/login.aspx?direct=true&db=ccm&AN=120699018&site=ehost-live	The purpose of this commentary is to bring attention to patient safety in physical therapy, especially to the system factors that contribute to error, and to advocate for improving methods of reducing patient harm by increasing focus on a systems approach. Healthcare delivery is a complex undertaking with multiple individuals working to provide the best care in technically challenging environment…	2017	20/11/2018 14:33	14/04/2020 08:35		J22 - J31		1	17																					Patient Safety; Quality Improvement; Professional Competence; Health Care Delivery; Physical Therapy Practice; Treatment Errors – Prevention and Control; 00; 100
D8NJA5VI	journalArticle	2018	Davis, Diane; Koppelman, Dara; Gordon, Jessica; Coleman, Susan V.; Heitzler, Ella T.; Fall-Dickson, Jane M.	Effect of an Academic–Community Partnership Simulation Education Program on Quality and Safety Education for Nurses Competency Domains for Bachelor of Science in Nursing Students.	Clinical Simulation in Nursing		1876-1399		http://search.ebscohost.com/login.aspx?direct=true&db=ccm&AN=129152682&site=ehost-live	Background Despite the shift to community-based health care, baccalaureate nursing students may have little opportunity to develop competencies for future practice in community settings. Method This mixed methods study explored effects of an academic–community Simulation Education Program on the Quality and Safety Education for Nurses domains of teamwork, collaboration, and patient-centered care …	2018	20/11/2018 14:33	14/04/2020 08:34		56 - 63			18																					Clinical Competence; Focus Groups; Teamwork; Collaboration; Nursing; Education; Role Playing; Human; Pretest-Posttest Design; Baccalaureate; Scales; Simulations; Multimethod Studies; Patient Centered Care; Student Attitudes; 00; 110
9PP9NX2C	journalArticle	2018	McDonald, Shelley R.; Heflin, Mitchell T.; Whitson, Heather E.; Dalton, Thomas O.; Lidsky, Michael E.; Liu, Phillip; Poer, Cornelia M.; Sloane, Richard; Thacker, Julie K.; White, Heidi K.; Yanamadala, Mamata; Lagoo-Deenadayalan, Sandhya A.	Association of Integrated Care Coordination With Postsurgical Outcomes in High-Risk Older Adults: The Perioperative Optimization of Senior Health (POSH) Initiative.	JAMA Surgery		2168-6254		http://search.ebscohost.com/login.aspx?direct=true&db=ccm&AN=129693542&site=ehost-live	Importance: Older adults undergoing elective surgery experience higher rates of preventable postoperative complications than younger patients.Objective: To assess clinical outcomes for older adults undergoing elective abdominal surgery via a collaborative intervention by surgery, geriatrics, and anesthesia focused on perioperative health optimization.Design, Setting, and Participants: Perioperati…	2018	20/11/2018 14:33	14/04/2020 08:34		454 - 462		5	153																					1; Group Comparison; 140
6FWN6PWM	journalArticle	2018	Allott, Mindy L.; Sofra, Tanya; O'Donnell, Gail; Hearne, Jeremy L.; Naccarella, Lucio	Building health literacy responsiveness in Melbourne's west: a systems approach.	Australian Health Review		0156-5788		http://search.ebscohost.com/login.aspx?direct=true&db=ccm&AN=127755495&site=ehost-live	With high health inequities among some population groups, health professionals and organisations are increasingly taking action on health literacy. This case study demonstrates how a systems approach to health literacy responsiveness created change across a region. From 2013 to 2017 the Health Literacy Development Project incorporating a training course and community of practice (the Project) tar…	2018	20/11/2018 14:33	14/04/2020 08:34		31 - 35		1	42																					Socioeconomic Factors; Focus Groups; Victoria; Human; Curriculum Development; Vignettes; Course Evaluation; Funding Source; Health Literacy – Victoria; Interviews; Organizational Change; Outcome Assessment; Pilot Studies; Seminars and Workshops; Survey Research; Systems Design; 00; 110
HYCZNIFR	journalArticle	2018	Boothby, Johanna; Little, Elaine	Introducing Nursing Students to an Environmental Safety Assessment Through Simulation.	Teaching & Learning in Nursing		1557-3087		http://search.ebscohost.com/login.aspx?direct=true&db=ccm&AN=130262435&site=ehost-live	In response to the Institute of Medicine report criticizing health care professionals' competence in providing safe patient care, health care educators were challenged to transform their nursing programs. One powerful tool in developing competent nurses, without endangering patients, is simulation. This article discusses advantages and disadvantages of using simulation as a teaching strategy and …	2018	20/11/2018 14:33	14/04/2020 08:34		190 - 192		3	13																					Clinical Competence; Nursing; Education; Outcomes of Education; Simulations; Professional Development; Teaching Methods – Evaluation; 00; 110
ES6WXR92	journalArticle	2017	Higham, H.; Baxendale, B.	To err is human: use of simulation to enhance training and patient safety in anaesthesia.	BJA: The British Journal of Anaesthesia		0007-0912		http://search.ebscohost.com/login.aspx?direct=true&db=ccm&AN=126612303&site=ehost-live	Human beings who work in complex, dynamic, and stressful situations make mistakes. This is as true for anaesthetists as for any other health-care professional, but we face unique challenges in the many roles and responsibilities we have in diverse clinical contexts. As a profession, we are well versed in the development and utilization of improvement techniques and technologies that prioritize hi…	2017	20/11/2018 14:33	14/04/2020 08:34		i106 - i114			119																					safety; education; 00; anaesthesia; 110
M59Q26TL	journalArticle	2018	Griffiths, Barbara	Preparing Tomorrow's Nurses for Collaborative Quality Care Through Simulation.	Teaching & Learning in Nursing		1557-3087		http://search.ebscohost.com/login.aspx?direct=true&db=ccm&AN=126993356&site=ehost-live	Simulations were introduced into a 2nd semester associate degree nursing program as a teaching strategy designed to enhance learning, promote critical thinking, and bridge the gap between theory and practice. Minimizing error, promoting quality care, and establishing teamwork were among the main objectives. Decision making and completion of assignments and activities were shared. Simulation helps…	2018	20/11/2018 14:33	14/04/2020 08:34		46 - 50		1	13																					Health Promotion; Quality of Health Care; Learning; Interprofessional Relations; Decision Making; Teamwork; Students; Nursing; Education; Teaching Methods; Simulations; Professional Development; Shared; Associate; Communication Skills Training; Critical Thinking; Joint Practice; Student Assignments; 00; 110
DTQ7BUD8	journalArticle	2018	Calancie, Larissa; Anderson, Seri; Branscomb, Jane; Apostolico, Alexsandra A.; Lich, Kristen Hassmiller	Using Behavior Over Time Graphs to Spur Systems Thinking Among Public Health Practitioners.	Preventing Chronic Disease		1545-1151		http://search.ebscohost.com/login.aspx?direct=true&db=ccm&AN=127769025&site=ehost-live	Public health practitioners can use Behavior Over Time (BOT) graphs to spur discussion and systems thinking around complex challenges. Multiple large systems, such as health care, the economy, and education, affect chronic disease rates in the United States. System thinking tools can build public health practitioners' capacity to understand these systems and collaborate within and across sectors …	2018	20/11/2018 14:33	14/04/2020 08:34		01-Aug			15																					00; 110
M24BB86C	journalArticle	2017	Grant, Robert L.; Hood, Rick	Complex systems, explanation and policy: implications of the crisis of replication for public health research.	Critical Public Health		0958-1596		http://search.ebscohost.com/login.aspx?direct=true&db=ccm&AN=125035387&site=ehost-live	Much public health research considers interventions that influence and are influenced by both individuals’ health and the society around them; this can be described as a complex system. We consider the role of explanation alongside statistical inference as crucial to obtaining credible and useful insights, particularly in light of concerns about a ‘crisis of replication’, and reflect on the diffi…	2017	20/11/2018 14:33	14/04/2020 08:34		525 - 532		5	27																					Health Policy; Research; Public Health; Policy Making; England; Public Policy; Carbonated Beverages; Dietary Sucrose – Legislation and Jurisprudence – England; Philosophy; Taxes – England; 00; 100
GD3PJYER	journalArticle	2017	Liebrecht, Christina M.; Lieb, Megan C.	Incorporating Quality and Safety Values into a CLABSI Simulation Experience.	Nursing Forum		0029-6473		http://search.ebscohost.com/login.aspx?direct=true&db=ccm&AN=122941436&site=ehost-live	The article presents a simulation scenario as an innovative teaching-learning strategy to assist students in identifying and preventing risks linked with central line associated bloodstream infection (CLABSI). Topics covered include the percentage of mortality resulting from healthcare-associated infection (HAI), the incorporation of quality and safety values into simulation and the components of…	2017	20/11/2018 14:33	14/04/2020 08:34		118 - 123		2	52																					Quality of Health Care; Female; Patient Safety; Aged; Inpatients; Nursing; Education; Simulations; Patient Centered Care; Catheter-Related Bloodstream Infections – Education; Catheter-Related Bloodstream Infections – Prevention and Control; Central Venous Catheters; Kolb's Experiential Learning Theory; Medical Orders; 00; 110
CNKTI5AM	journalArticle	2017	Levett-Jones, Tracy; Guinea, Stephen	The Evolution of a Mnemonic for Quality Simulation Practices.	Clinical Simulation in Nursing		1876-1399		http://search.ebscohost.com/login.aspx?direct=true&db=ccm&AN=125357773&site=ehost-live	As health care simulation continues to mature, the literature has shifted from descriptive narratives about “doing” simulation towards a greater focus on the scholarship of simulation practice. In essence, there has been a shift from viewing simulation as a technology to a pedagogy. At the same time, there has been increasing attention to what defines excellence, quality, and sustainability of si…	2017	20/11/2018 14:33	14/04/2020 08:34		552 - 561		11	13																					Quality Improvement; Education; Health Care Delivery; Clinical Indicators; Medical; Memory; Simulations – Standards; 00; 110
FTYKEJN7	journalArticle	2015	Joubert, A.; Mulder, M.; Nel, P.	STUDENT NURSES' EXPECTATIONS OF SERVICE QUALITY VERSUS ACTUAL EXPERIENCES OF A SIMULATION AT A HIGHER EDUCATION INSTITUTION.	Africa Journal of Nursing & Midwifery		1682-5055		http://search.ebscohost.com/login.aspx?direct=true&db=ccm&AN=116021472&site=ehost-live	Simulations may assist students to deal with differences in focus between what they learn in the classroom with what is expected in the clinical practice situation - more specifically the needs of the patient. In addition, simulations assist students to become active participants in their own learning and use their knowledge when thinking and applying what they have learned in a healthcare settin…	2015	20/11/2018 14:33	14/04/2020 08:34		75 - 88		2	17																					Female; Male; Young Adult; Students; Patient Simulation; Nursing; Education; Descriptive Statistics; Human; Outcomes of Education; Convenience Sample; Clinical; Questionnaires; Student Attitudes; Critical Thinking; Surveys; Adolescence; Cross Sectional Studies; Learning Environment; Student Experiences; Student Satisfaction; 00; 110
LWGRZRCG	book	2016	Zimmerman, Dawn M.	Impacts & Innovations. Medication Safety: Simulation Education for New RNs Promises an Excellent Return on Investment.					http://search.ebscohost.com/login.aspx?direct=true&db=ccm&AN=112911523&site=ehost-live	The author reviews four factors that have converged to make the need for simulated instruction one of nursing administration's top priorities, namely high costs of drug errors in the hospital inpatient setting, the preparation-practice gap, nurse perceptions, and curriculum design. Topics discussed include the tangible and intangible costs of medication errors, the gap between preparation and pra…	2016	20/11/2018 14:33	14/04/2020 08:35													Jannetti Publications, Inc.													00; 110
JPNCGTR6	journalArticle	2017	MONTGOMERY, CARMEL	A home care palliative sedation simulation program.	Canadian Nurse		0008-4581		http://search.ebscohost.com/login.aspx?direct=true&db=ccm&AN=121857472&site=ehost-live	The article discusses a home care palliative sedation simulation program developed with the help of the Edmonton Zone of Alberta Health Services (AHS). Topics covered include the Edmonton Zone home care program, the important role of clinical nurse specialists (CNSs) in the AHS' palliative sedation simulation program, and the implementation of the simulations sessions under the program. It also d…	2017	20/11/2018 14:34	14/04/2020 08:34		40 - 41		2	113																					Simulations; Hospice Care; Clinical Nurse Specialists; Hospice and Palliative Nursing; Pain Management; Sedation; Terminal Care – Education; 00; 110
23WXJ7CN	journalArticle	2017	Mariani, Bette; Ross, Jennifer Gunberg; Paparella, Susan; Allen, Lois Ryan	Medication Safety Simulation to Assess Student Knowledge and Competence.	Clinical Simulation in Nursing		1876-1399		http://search.ebscohost.com/login.aspx?direct=true&db=ccm&AN=122646400&site=ehost-live	Background Medication administration is an important part of the nurse's role. Students and new nursing graduates often lack knowledge and competency to safely administer medications. Simulation can facilitate student learning about medication safety. Purpose This simulation intervention study tested the differences in knowledge, competency, and perceptions of medication safety between students w…	2017	20/11/2018 14:34	14/04/2020 08:34		210 - 216		5	13																					Patient Safety; Students; Patient Simulation; Descriptive Statistics; Human; Pretest-Posttest Design; Checklists; Clinical Competence – Evaluation; Drug Administration; Nursing – Psychosocial Factors; Nursing Knowledge – Evaluation; 00; 110
ZMADJI2M	journalArticle	2018	Vail, Brennan; Morgan, Melissa C.; Spindler, Hilary; Christmas, Amelia; Cohen, Susanna R.; Walker, Dilys M.	The power of practice: simulation training improving the quality of neonatal resuscitation skills in Bihar, India.	BMC Pediatrics		1471-2431		http://search.ebscohost.com/login.aspx?direct=true&db=ccm&AN=131555523&site=ehost-live	Background: Globally, neonatal mortality accounts for nearly half of under-five mortality, and intrapartum related events are a leading cause. Despite the rise in neonatal resuscitation (NR) training programs in low- and middle-income countries, their impact on the quality of NR skills amongst providers with limited formal medical education, particularly those working in rural primary health cent…	2018	20/11/2018 14:34	14/04/2020 08:35		N.PAG - N.PAG		1	18																					00; 110
5Y4RYMXX	journalArticle	2016	Stone, Kimberly P.; Patterson, Mary D.; Reid, Jennifer R.; Geis, Gary L.; Auerbach, Marc	Simulation to Improve Patient Safety in Pediatric Emergency Medicine.	Clinical Pediatric Emergency Medicine		1522-8401		http://search.ebscohost.com/login.aspx?direct=true&db=ccm&AN=118025067&site=ehost-live	Patient safety is the foundation of high-quality health care. Simulation has been integrated with patient safety activities in pediatric emergency medicine to improve knowledge, skills, and attitudes; teamwork and communication; systems and processes; and identification and mitigation of threats to safety. Simulation efforts, coordinated with those of key stakeholders, can be a powerful agent of …	2016	20/11/2018 14:34	14/04/2020 08:35		185 - 192		3	17																					Quality of Health Care; Patient Safety; Patient Simulation; Emergency Medicine; Simulations; 00; 110
IKCRABM6	journalArticle	2016	Booker, Michael T.; O’Connell, Ryan J.; Desai, Bhushan; Duddalwar, Vinay A.; O'Connell, Ryan J	Quality Improvement With Discrete Event Simulation: A Primer for Radiologists.	Journal of the American College of Radiology		1546-1440		http://search.ebscohost.com/login.aspx?direct=true&db=ccm&AN=113951822&site=ehost-live	The application of simulation software in health care has transformed quality and process improvement. Specifically, software based on discrete-event simulation (DES) has shown the ability to improve radiology workflows and systems. Nevertheless, despite the successful application of DES in the medical literature, the power and value of simulation remains underutilized. For this reason, the basic…	2016	20/11/2018 14:34	14/04/2020 08:34		417 - 423		4	13																					United States; Systems Analysis; Computer Simulation; Software; 1; Models; Theoretical; Scales; Medical; Clinical Assessment Tools; Ferrans and Powers Quality of Life Index; Management; Private Practice Management – Administration; Quality Improvement – Administration; Specialties; Discrete event; 320
V3RW3XVB	journalArticle	2016	Darragh, Amy R.; Lavender, Steve; Polivka, Barbara; Sommerich, Carolyn M.; Wills, Celia E.; Hittle, Bradley A.; Chen, Renee; Stredney, Donald L.	Gaming Simulation as Health and Safety Training for Home Health Care Workers.	Clinical Simulation in Nursing		1876-1399		http://search.ebscohost.com/login.aspx?direct=true&db=ccm&AN=117095933&site=ehost-live	Background The demand for home health care services is rapidly increasing and is driving a need for additional trained home health care professionals (HHPs). HHPs need effective training for managing personal health and safety hazards encountered when providing health care services in the home environment. The purpose of this article was to describe the process used for developing and evaluating …	2016	20/11/2018 14:34	14/04/2020 08:34		328 - 335		8	12																					Research; Human; Teaching Methods; Simulations; Multimethod Studies; Interdisciplinary; Action Research; Electrical Safety; Fire Safety; Games; Health Education; Home Health Aides – Education; Safety – Education; 00; 110
6T8TFZHM	journalArticle	2016	Jessani, Nasreen S.; Boulay, Marc G.; Bennett, Sara C.	Do academic knowledge brokers exist? Using social network analysis to explore academic research-to-policy networks from six schools of public health in Kenya.	Health Policy & Planning		0268-1080		http://search.ebscohost.com/login.aspx?direct=true&db=ccm&AN=116335202&site=ehost-live	The potential for academic research institutions to facilitate knowledge exchange and influence evidence-informed decision-making has been gaining ground. Schools of public health (SPHs) may play a key knowledge brokering role-serving as agencies of and for development. Understanding academic-policymaker networks can facilitate the enhancement of links between policymakers and academic faculty at…	2016	20/11/2018 14:34	14/04/2020 08:34		600 - 611		5	31																					Kenya; social network analysis; 00; Evidence-informed decision-making; evidence-to-policy; knowledge broker; schools of public health; 110
VLYL63DK	journalArticle	2017	Salway, Sarah; Green, Judith	Towards a critical complex systems approach to public health.	Critical Public Health		0958-1596		http://search.ebscohost.com/login.aspx?direct=true&db=ccm&AN=125035389&site=ehost-live	The authors discuss various risks facing clinical research on complex and structural problems associated with public health. They state many bodies of relevant theory that could usefully guide system analysis are overlooked, which supposedly creates problems in analysis of complex systems, and mention that the large body of systems-informed and ongoing public health practice as another risk. They…	2017	20/11/2018 14:34	14/04/2020 08:35		523 - 524		5	27																					Health Policy; Research; Public Health; Professional Practice; 00; 100
DZ5R5JF5	journalArticle	2016	PHILLIPS, JANET M.; STALTER, ANN M.; DOLANSKY, MARY A.; LOPEZ, GLORIA MCKEE	FOSTERING FUTURE LEADERSHIP IN QUALITY AND SAFETY IN HEALTH CARE THROUGH SYSTEMS THINKING.	Journal of Professional Nursing		8755-7223		http://search.ebscohost.com/login.aspx?direct=true&db=ccm&AN=112923672&site=ehost-live	There is a critical need for leadership in quality and safety to reform today's disparate spectrum of health services to serve patients in complex health care environments. Nurse graduates of degree completion programs (registered nurse-bachelor of science in nursing [RN-BSN]) are poised for leadership due to their recent education and nursing practice experience. The authors propose that integra…	2016	20/11/2018 14:34	14/04/2020 08:35		15 - 24		1	32																					Curriculum; Safety; Quality Improvement; Teamwork; Collaboration; Education; Professional Competence; 1; Teaching Methods; Thinking; Patient Centered Care; Evidence-Based; Informatics; Leadership – Education; Nursing Practice; Outcomes of Education – Evaluation; Post-RN; System thinking; 110
6NGCCR5X	journalArticle	2016	Zhang, Jin; Zhai, Shanshan; Liu, Hongxia; Stevenson, Jennifer Ann	Social network analysis on a topic-based navigation guidance system in a public health portal.	Journal of the Association for Information Science & Technology		2330-1635		http://search.ebscohost.com/login.aspx?direct=true&db=ccm&AN=114604941&site=ehost-live	We investigated a topic-based navigation guidance system in the World Health Organization portal, compared the link connection network and the semantic connection network derived from the guidance system, analyzed the characteristics of the 2 networks from the perspective of the node centrality (in_closeness, out_closeness, betweenness, in_degree, and out_degree), and provided the suggestions to …	2016	20/11/2018 14:34	14/04/2020 08:35		1068 - 1088		5	67																					World Health Organization; Public Health; User-Computer Interface; Social Networks; Human; Data Analysis Software; T-Tests; Consumer Health Information; Pearson's Correlation Coefficient; Semantics; World Wide Web; 00; 100
5HJ486Y7	journalArticle	2018	Nania, A.; Weir, A.; Weir, N.; Ritchie, G.; Rofe, C.; Van Beek, E.	CTPA protocol optimisation audit: challenges of dose reduction with maintained image quality.	Clinical Radiology		0009-9260		http://search.ebscohost.com/login.aspx?direct=true&db=ccm&AN=127981444&site=ehost-live	Aim: To assess computed tomography (CT) pulmonary angiography (CTPA) dose and image quality in a large teaching hospital, and subsequently, to optimise the protocol in order to reduce the dose without affecting image quality.Materials and Methods: Dose-length product (DLP), patient size, and objective quality parameters (contrast-to-noise ratio and signal-to-noise ratio on standardised levels) we…	2018	20/11/2018 14:34	14/04/2020 08:35		320.e1 - 320.e8		3	73																					00; 100
K86K4ZTC	journalArticle	2015	Collins, Sarah A; Alexander, Dana; Moss, Jacqueline	Nursing domain of CI governance: recommendations for health IT adoption and optimization.	Journal of the American Medical Informatics Association		1067-5027		http://search.ebscohost.com/login.aspx?direct=true&db=ccm&AN=109744656&site=ehost-live	Context: There is a lack of recommended models for clinical informatics (CI) governance that can facilitate successful health information technology implementation.Objectives: To understand existing CI governance structures and provide a model with recommended roles, partnerships, and councils based on perspectives of nursing informatics leaders.Design, Setting, Participants: We conducted a cross…	2015	20/11/2018 14:34	14/04/2020 08:34		697 - 706		3	22																					Cross-Sectional Studies; Interviews as Topic; Electronic Health Records/*organization & administration; 00; Clinical Competence/*standards; Clinical Informatics; Governance; Health Information Technology; Interprofessional; Medical Informatics/*organization & administration; Model development; Nursing Informatics; Nursing Informatics/*organization & administration/standards; 100
WPSCLI5C	journalArticle	2006	Levy, DT; JE, Bauer; H, Lee	Opportunities and demands in public health systems. Simulation modeling and tobacco control: creating more robust public health policies.	American Journal of Public Health		0090-0036		http://search.ebscohost.com/login.aspx?direct=true&db=ccm&AN=106435151&site=ehost-live	Although previous empirical studies have shown that tobacco control policies are effective at reducing smoking rates, such studies have proven of limited effectiveness in distinguishing how the effect of policies depend on the other policies in place, the length of adjustment period, the way the policy is implemented, and the demographic groups considered.An alternative and complementary approach…	2006	20/11/2018 14:34	14/04/2020 08:34		494 - 498		3	96																					Humans; *Computer Simulation; Adolescent; Computer Simulation; Models, Statistical; Public Health; Smoking Cessation; Tobacco; Arizona; Health Policy/*legislation & jurisprudence; Smoking Prevention; Smoking/*epidemiology/*legislation & jurisprudence; 1; Models; Statistical; Adolescence; Behavioral Changes; Disease Surveillance; Health Policy – Evaluation; Smoking – Prevention and Control – In Ad…
FABQ63BY	journalArticle	2014	Berndt, Janeen	Patient safety and simulation in prelicensure nursing education: An integrative review.	Teaching & Learning in Nursing		1557-3087		http://search.ebscohost.com/login.aspx?direct=true&db=ccm&AN=104126007&site=ehost-live	Abstract: The Institute of Medicine (2003) called for healthcare educational reform to emphasize patient safety. The Quality and Safety Education for Nurses (2011) initiative responded to the call and defined quality and safety competencies and knowledge, skills, and attitudes necessary to achieve the competencies. The purpose of this review is to synthesize the evidence of simulation to teach sa…	2014	20/11/2018 14:34	14/04/2020 08:34		16 - 22		1	9																					Patient Safety; Nursing; Education; Outcomes of Education; Simulations; Institute of Medicine (U.S.); 00; 110
DE3DYXHI	journalArticle	2014	Gulliford, Martin C.; Bhattarai, Nawaraj; Charlton, Judith; Rudisill, Caroline	Cost-effectiveness of a universal strategy of brief dietary intervention for primary prevention in primary care: population-based cohort study and Markov model.	Cost Effectiveness & Resource Allocation		1478-7547		http://search.ebscohost.com/login.aspx?direct=true&db=ccm&AN=104028097&site=ehost-live	Background A healthy diet is associated with reduced risk of diabetes, cardiovascular disease and cancer. The study aimed to evaluate the cost-effectiveness of a universal strategy to promote healthy diet through brief intervention in primary care. Methods The research was informed by a systematic review of randomised trials which found that brief interventions in primary care may be associated w…	2014	20/11/2018 14:34	14/04/2020 08:34		Jan-16		1	12																					Primary Health Care; United Kingdom; Prospective Studies; Sensitivity and Specificity; Life Expectancy; Confidence Intervals; Odds Ratio; 1; Descriptive Statistics; Human; Scales; Cost Benefit Analysis; Funding Source; Computer Simulation – Utilization; Diabetes Mellitus – Prevention and Control; Stroke – Prevention and Control; Clinical Trials – United Kingdom; Colorectal Neoplasms – Prevention …
W4PWYM3I	journalArticle	2017	Kaufman, Gerri; Bellerby, Ann; Kitching, Mike	Considering patient experience and evidence-based choice of medicines in medicines optimisation.	Nursing Standard		0029-6570		http://search.ebscohost.com/login.aspx?direct=true&db=ccm&AN=123660920&site=ehost-live	Medicines optimisation can be used by healthcare professionals to support patients to gain maximum benefit from their medicines, with two of the main principles being understanding the patient experience and ensuring medicines choice is evidence-based. Non-adherence is a significant issue in medicines management. Relational aspects of the patient experience, such as empathetic two-way communicati…	2017	20/11/2018 14:34	14/04/2020 08:34		54 - 63		42	31																					Decision Making; Polypharmacy; medicines management; patient safety; Education; 1; Patient Centered Care; Medication Compliance; Evidence-Based; Professional Practice; Continuing (Credit); Medication Management; Patient; Practice Guidelines; clinical guidelines; evidence-based practice; medication review; medicines optimisation; multimorbidity; patient experience; polypharmacy; Markov; 100
W7PQBL3N	journalArticle	2006	JB, Homer; GB, Hirsch	Opportunities and demands in public health systems. System dynamics model for public health: background and opportunities.	American Journal of Public Health		0090-0036		http://search.ebscohost.com/login.aspx?direct=true&db=ccm&AN=106435136&site=ehost-live	The systems modeling methodology of system dynamics is well suited to address the dynamic complexity that characterizes many public health issues. The system dynamics approach involves the development of computer simulation models that portray processes of accumulation and feedback and that may be tested systematically to find effective policies for overcoming policy resistance.System dynamics mo…	2006	20/11/2018 14:34	14/04/2020 08:34		452 - 458		3	96																					Environment; Computer Simulation; Public Health; Policy Making; System dynamics; Systems Theory; Health Behavior; 1; Chronic Disease – Prevention and Control; Models; Health Care Delivery; Statistical; Outcomes (Health Care); Preventive Health Care; Causal Attribution; Chronic Disease – Complications; Chronic Disease – Mortality; Chronic Disease – Risk Factors; Ecology; 220
2UVG2CGY	journalArticle	2006	Y, Bar-Yam	Opportunities and demands in public health systems. Improving the effectiveness of health care and public health: a multisite complex systems analysis.	American Journal of Public Health		0090-0036		http://search.ebscohost.com/login.aspx?direct=true&db=ccm&AN=106435138&site=ehost-live	The US health care system is struggling with a mismatch between the large, simple (low-information) financial flow and the complex (high-information) treatment of individual patients. Efforts to implement cost controls and industrial efficiency that are appropriate for repetitive tasks but not high-complexity tasks lead to poor quality of care.Multiscale complex systems analysis suggests that an …	2006	20/11/2018 14:34	14/04/2020 08:35		459 - 466		3	96																					Cost Control; Quality of Health Care; Primary Health Care; Health Care Costs; Decision Making; Systems Analysis; Public Health; Systems Theory; Task Performance and Analysis; Health; 1; Clinical; Health Care Delivery; Organizational Change; Goals and Objectives; Organizational Efficiency; Preventive Health Care; Insurance; Organizational Restructuring; Organizational Structure; Reimbursement; 110…
YP5DF9EW	journalArticle	2016	Røhne, Mette; Sandåker, Torjus; Ausen, Dag; Grut, Lisbet	Integrated planning tool for optimisation in municipal home care.	International Journal of Integrated Care (IJIC)		1568-4156		http://search.ebscohost.com/login.aspx?direct=true&db=ccm&AN=131858717&site=ehost-live	Purpose: The objective is to improve collaboration and enhance quality of care services in municipal, home care services by implementing and developing an integrated planning tool making use of optimisation technology for better decision support. The project will through piloting and action based research establish knowledge on change in work processes to improve collaboration and efficiency. Con…	2016	20/11/2018 14:34	14/04/2020 08:35		01-Feb		5 Supplement	16																					00; 100
[truncated: 1,826 more rows]
[truncated: 37 more columns]
